# Supplementary material for: A novel biosensor for the spatiotemporal analysis of STING activation during innate immune responses to dsDNA
Source: EMBO J. 2025 Feb 21;44(7):2157–82. doi: 10.1038/s44318-025-00370-y (PMC11962129; doi:10.1038/s44318-025-00370-y)
Supplement: Supplementary file 4 — Movie EV3 [file 44318_2025_370_MOESM4_ESM.zip]

Archive with 4 entries (4 files):
- Movie EV3.docx
- __MACOSX/._Movie EV3.docx
- Movie EV3 - HeLa biosensor upon cGAMP treatment.avi
- __MACOSX/._Movie EV3 - HeLa biosensor upon cGAMP treatment.avi
