# Supplementary material for: A novel biosensor for the spatiotemporal analysis of STING activation during innate immune responses to dsDNA
Source: EMBO J. 2025 Feb 21;44(7):2157–82. doi: 10.1038/s44318-025-00370-y (PMC11962129; doi:10.1038/s44318-025-00370-y)
Supplement: Supplementary file 12 — Source data Fig. 1 [file 44318_2025_370_MOESM12_ESM.zip]

Archive with 19 entries (16 files):
- Figure 1/._.DS_Store
- Figure 1/._Fig 1E.xlsx
- Figure 1/._Fig 1F.xlsx
- Figure 1/.DS_Store
- Figure 1/Fig 1C/
- Figure 1/Fig 1C/._.DS_Store
- Figure 1/Fig 1C/.DS_Store
- Figure 1/Fig 1C/alpha tubulin.jpg
- Figure 1/Fig 1C/IRF3.jpg
- Figure 1/Fig 1C/pSTING.jpg
- Figure 1/Fig 1C/STING.jpg
- Figure 1/Fig 1D Word Place Holder/
- Figure 1/Fig 1D Word Place Holder/._.DS_Store
- Figure 1/Fig 1D Word Place Holder/.DS_Store
- Figure 1/Fig 1E.xlsx
- Figure 1/Fig 1F.xlsx
- Figure 1/Fig 1G/
- Figure 1/Fig 1G/trans control 2nd slide 002.nd2
- Figure 1/Fig 1G/trans diabzi 2nd slide 002.nd2
