# Supplementary material for: A novel biosensor for the spatiotemporal analysis of STING activation during innate immune responses to dsDNA
Source: EMBO J. 2025 Feb 21;44(7):2157–82. doi: 10.1038/s44318-025-00370-y (PMC11962129; doi:10.1038/s44318-025-00370-y)
Supplement: Supplementary file 12 — Source data Fig. 1 [file 44318_2025_370_MOESM12_ESM.zip › Figure 1/Fig 1E.xlsx]

## Sheet: Fig 1E
Control																							Average
1	1	1	1	1	1	1	1	1	1	1	1	1	1	1	1	1	1	1	1				1
1.05711	0.924549	0.767424	0.669624	0.77546	0.904105	0.747655	0.752585	0.719274	0.509573	1.11977	0.801991	0.800596	1.01036	0.836533	0.638662	1.10737	0.865099	0.702503	0.63658				0.817341
1.05742	0.910847	0.731635	0.951893	0.761797	1.3933	0.712101	0.604433	1.02659	0.643325	1.43758	0.835692	0.845483	0.754639	0.830609	0.596561	1.24703	0.944259	0.794126	0.63591				0.885761
1.4912	0.824283	0.663248	1.02274	1.13496	1.44077	0.691841	0.504819	0.661233	0.753475	1.41035	0.983876	0.656117	0.673507	0.874705	0.775976	1.30992	0.958978	0.839088	0.582484				0.912678
1.62931	0.81677	0.681771	1.04511	1.08638	1.59064	0.804099	0.585684	0.946468	1.04537	1.935	1.00395	0.704116	0.93634	0.910338	0.891125	1.42005	1.00855	0.964535	0.525932				1.02658
1.9902	0.924549	0.704688	0.740597	1.31638	1.22356	0.700749	0.609427	1.72644	1.35956	2.02466	1.04757	0.831017	0.571719	0.719033	0.94368	1.59852	1.0899	1.04086	0.389538				1.07763
1.95652	0.735573	0.72546	0.88017	1.2344	1.1739	0.636973	0.492728	1.61591	1.10543	1.54416	1.09437	0.909043	0.724502	0.75618	1.23295	2.14916	0.940828	1.03799	0.606295				1.07763
1.85224	0.920192	0.682189	1.06423	1.23041	1.35802	0.694994	0.529876	1.94635	1.52111	1.37367	1.02334	0.911849	0.880875	0.57209	1.19066	1.6863	0.96763	1.03939	0.523402				1.09844
diABZI																							Average
1	1	1	1	1	1	1	1	1	1	1	1	1	1	1	1	1	1	1	1	1			1
1.02853	1.66907	1.83661	1.27332	1.05106	2.15206	1.72932	1.62654	1.52578	1.47207	2.18015	1.53644	1.86364	1.8502	0.650333	1.1474	1.55797	1.90754	1.80263	1.89882	1.29528			1.60131
1.67072	2.47345	2.67141	1.88103	1.84163	2.1088	2.91465	1.60958	3.06834	1.91402	2.92885	2.21536	2.3829	3.12012	1.62093	1.82954	1.85109	2.38607	2.99536	2.38352	0.988128			2.25924
2.00881	2.65319	3.45067	2.16215	1.98979	2.72604	3.51201	2.31397	3.66661	1.80955	2.7804	2.62928	2.70789	3.57669	1.97007	2.96379	2.41132	3.59429	5.41316	2.03571	0.997117			2.76819
1.599	2.33519	3.65083	3.4559	2.62068	2.9171	3.71906	2.67175	3.94915	1.76324	2.92733	2.86819	2.95238	3.1239	3.03815	3.20348	2.86309	4.77238	5.4291	2.12349	1.86686			3.11256
2.06185	2.15414	4.99366	3.72735	3.75975	3.47908	4.04431	2.80189	5.6401	2.78318	3.65193	3.54453	2.978	3.65179	3.20739	3.71341	3.10081	5.25433	5.75975	2.51513	3.50695			3.71337
1.92828	2.25223	4.79363	3.87129	6.35982	4.90778	2.89325	2.24968	5.88983	3.21952	3.65627	3.83653	3.08003	3.46793	3.26531	3.04188	4.07506	6.18895	4.98994	2.22337	3.32547			3.87939
1.86404	1.94339	5.27576	3.47968	6.63906	5.24222	3.26785	2.16518	7.30563	3.20166	3.62478	4.03845	3.14369	3.25458	2.84879	3.19678	4.20405	6.61491	5.36409	2.77205	4.1613			4.08719
diABZI+BREF																							Average
1	1	1	1	1	1	1	1	1	1	1	1	1	1	1	1	1	1	1	1	1			1
1.32393	1.15379	0.895683	0.917022	0.878222	0.776473	1.4598	0.644007	0.795933	0.422311	0.83901	0.926717	0.937644	0.934247	0.981486	0.871265	0.6662	0.854415	0.79284	0.579032	0.825472			0.857578
1.2132	1.43291	0.634981	0.93672	0.910462	0.713295	1.26482	0.473558	0.745176	0.541471	0.652337	0.886659	1.12456	0.910641	1.1144	0.568763	0.71018	0.952905	0.777332	0.630058	0.991469			0.848635
1.04192	1.24037	0.749263	1.17348	0.668988	0.712848	1.21753	0.620814	0.872675	0.490903	0.424842	0.878879	1.24076	1.07851	1.09612	0.505609	0.830277	0.822618	0.744501	0.598716	0.934796			0.845125
1.01114	1.37315	0.705449	0.67057	0.415739	0.622834	1.34642	0.60132	0.832001	0.276672	0.58245	0.78553	1.41011	1.09955	1.16509	0.516827	0.823315	0.79842	0.597338	0.786517	0.749909			0.80796
0.86901	1.16929	0.911841	0.594029	0.774969	0.642066	1.11404	0.616615	0.689119	0.218075	0.477396	0.759906	1.11121	0.95392	0.726915	0.480207	0.756792	0.912709	0.533766	0.659204	0.759659			0.743087
0.938596	1.30261	0.830346	0.928732	0.742156	0.63832	0.862752	0.764371	0.476534	0.253524	0.496182	0.773794	1.0777	0.884054	0.852966	0.6605	0.612922	0.943806	0.486967	0.921602	0.73699			0.762341
1.08899	1.4571	0.911959	1.4684	0.680046	0.731354	0.712746	0.663001	0.640535	0.282737	0.547626	0.863686	1.11697	1.07821	0.706627	0.876173	0.57722	0.833717	0.378135	0.992228	0.520902			0.801968
