# Supplementary material for: A novel biosensor for the spatiotemporal analysis of STING activation during innate immune responses to dsDNA
Source: EMBO J. 2025 Feb 21;44(7):2157–82. doi: 10.1038/s44318-025-00370-y (PMC11962129; doi:10.1038/s44318-025-00370-y)
Supplement: Supplementary file 12 — Source data Fig. 1 [file 44318_2025_370_MOESM12_ESM.zip › Figure 1/Fig 1F.xlsx]

## Sheet: Fig 1F
		EXP#1	EXP#2	EXP#3
	Control 4h	1.47059	2.92398	1.51515
	diABZI 4h	98.4615	96.4912	96.0784
	diABZI+Bref 4h	5.17241	6.15385	9.25926
