# Supplementary material for: A novel biosensor for the spatiotemporal analysis of STING activation during innate immune responses to dsDNA
Source: EMBO J. 2025 Feb 21;44(7):2157–82. doi: 10.1038/s44318-025-00370-y (PMC11962129; doi:10.1038/s44318-025-00370-y)
Supplement: Supplementary file 13 — Source data Fig. 2 [file 44318_2025_370_MOESM13_ESM.zip]

Archive with 26 entries (23 files):
- Figure 2/._.DS_Store
- Figure 2/._Fig 2A.xlsx
- Figure 2/._Fig 2B.xlsx
- Figure 2/._Fig 2E.xlsx
- Figure 2/._Fig 2F.xlsx
- Figure 2/._Fig 2H.xlsx
- Figure 2/.DS_Store
- Figure 2/Fig 2A.xlsx
- Figure 2/Fig 2B.xlsx
- Figure 2/Fig 2C/
- Figure 2/Fig 2C/._.DS_Store
- Figure 2/Fig 2C/.DS_Store
- Figure 2/Fig 2C/a-tub.jpg
- Figure 2/Fig 2C/pSTING.jpg
- Figure 2/Fig 2C/STING.jpg
- Figure 2/Fig 2D/
- Figure 2/Fig 2D/._Biosensor.png
- Figure 2/Fig 2D/._HeLa_Cells.png
- Figure 2/Fig 2D/._Nuclei.png
- Figure 2/Fig 2D/Biosensor.png
- Figure 2/Fig 2D/HeLa_Cells.png
- Figure 2/Fig 2D/Nuclei.png
- Figure 2/Fig 2E.xlsx
- Figure 2/Fig 2F.xlsx
- Figure 2/Fig 2G Word Place Holder/
- Figure 2/Fig 2H.xlsx
