# Supplementary material for: A novel biosensor for the spatiotemporal analysis of STING activation during innate immune responses to dsDNA
Source: EMBO J. 2025 Feb 21;44(7):2157–82. doi: 10.1038/s44318-025-00370-y (PMC11962129; doi:10.1038/s44318-025-00370-y)
Supplement: Supplementary file 13 — Source data Fig. 2 [file 44318_2025_370_MOESM13_ESM.zip › Figure 2/Fig 2A.xlsx]

## Sheet: Fig 2A
	2uM diABZI										1uM diABZI										0.5uM										0.1										0.05 uM diABZI
0	1	1	1	1	1	1	1	1	1	1	1	1	1	1	1	1	1	1	1	1	1	1	1	1	1	1	1	1	1	1	1	1	1	1	1	1	1	1	1	1	1	1	1	1	1	1	1	1	1
1	4.28889	2.18946	2.52078	2.26378	3.47174	3.4946	1.87558	2.19962	2.16616	1.9455	1.54533	2.26942	2.61196	2.16993	2.13299	1.95034	1.71173	1.68234	2.61881	2.49881	0.926853	1.21585	1.35819	1.05253	0.874418	1.18149	1.22748	1.40167	1.37561	1.70777	0.828828	1.19523	0.358737	1.21155	0.906452	1.27008	1.10348	1.5664	1.09893	1.21607	1.06162	0.9755	0.774699	0.760053	0.809861	0.588336		0.33471	0.425745
2	5.33317	2.04747	2.17742	2.0384	5.10512	3.68033	0.98496	2.26819	2.95036	2.02424	1.50475	2.5477	1.88932	2.06532	1.93013	2.11464	1.74617	1.84168	3.19493	2.91006	0.862184	1.66939	1.45194	1.83851	1.29271	1.15544	1.39063	1.78252	1.53706	1.63289	0.758316	1.23599	0.115319	1.37677	0.949582	0.881882	1.18284	1.60718	1.05096	1.32205	1.20067	1.05232	0.891182	0.801454	0.859828	0.60256	1.10592	0.292258	0.253646
3	5.73761	2.37413	2.579	2.99857	5.62974	6.0752	1.11953	3.87632	4.33097	3.10298	2.45623	2.60781	2.40055	2.80458	3.82365	2.12194	3.04968	2.48037	5.05652	4.21901	1.01496	2.14147	2.53466	2.18896	2.28097	1.37731	2.42298	2.15418	1.69995	2.01963	0.844151	1.17638	0.99752	1.57534	2.47013	2.48216	1.06812	1.88326	1.24807	1.13503	1.28719	1.10141	1.05626	0.885591	1.07075	0.812992	1.27582	0.539742	0.533418
4	6.81809	2.64076	2.79681	3.50775	7.93481	6.4049	1.89719	5.67795	6.86459	4.6479	3.83492	3.2922	3.11593	3.69646	5.0172	3.53936	4.03165	2.71217	6.36142	5.36666	2.9138	2.79571	5.65034	3.6083	3.72448	1.80701	3.03881	3.43667	1.94919	2.36994	1.30024	1.35933	0.112839	1.66462	1.6043	1.45815	1.15789	2.28801	1.22541	1.31472	1.62973	1.21009	1.28308	1.01246	1.469	0.701991	1.22633	0.737935	0.47584
5	6.02372	3.01704	3.54506	5.05956	8.81931	9.35967	2.23836	6.93006	8.88582	5.13306	3.58455	3.40226	3.16784	3.82341	7.10007	5.33843	5.7005	3.39471	6.28705	6.12335	2.42164	3.03863	6.87474	3.70631	5.02994	2.83743	3.84176	4.75757	2.19229	2.88538	1.43279	1.67088	0.772987	1.84193	1.99642	1.64298	1.2955	2.49194	1.33165	1.54039	1.5335	1.47131	1.50257	1.47974	2.11972	0.706164	1.61999	1.00284	0.927711
6	8.64198	5.12916	3.41793	5.53074	11.7112	12.4266	2.71406	7.95039	10.356	5.66752	5.28766	3.68025	3.27903	3.97118	7.44686	5.02703	7.10795	4.08452	7.73701	6.85787	2.25535	4.13713	9.17752	4.48539	5.46615	4.51958	5.85242	5.69798	2.82281	3.45981	2.06864	1.86742	1.77413	1.87518	2.7491	2.98539	1.45593	2.78501	1.28185	1.81948	1.75881	1.52298	1.49255	1.65306	2.57536	0.72091	1.74222	1.48413	1.10691
7	9.19427	4.74941	3.19042	6.78353	12.6222	15.4472	2.68484	8.95671	14.2379	6.4431	5.61089	5.46106	3.07806	6.45722	8.97547	7.98544	9.02153	5.74818	8.83648	9.16336	1.99069	4.28882	6.98438	4.19021	5.66079	6.77238	9.10709	6.67638	3.73338	3.75252	1.58901	2.35082	2.05857	1.94249	2.49725	2.74986	1.40152	3.02761	1.77475	1.98883	2.11168	1.57217	1.66605	1.70856	3.16656	0.925747	2.37221	1.31148	1.22321
8	7.79185	5.36425	3.57278	8.15726	12.7418	16.4249	4.34106	10.0898	17.1067	6.75152	5.5888	6.38305	3.85101	6.15361	10.6429	10.3033	9.96634	7.09311	11.7914	6.48097	1.83405	5.25635	7.40572	4.96307	5.79483	9.39856	11.1913	9.20664	4.58521	4.79908	1.53582	1.97549	2.23626	1.86464	2.56547	3.27697	1.55345	3.32061	1.48187	2.33843	2.13128	1.40545	1.79921	1.25493	4.28001	0.948554	2.26675	1.57665	1.38795
9	9.05538	6.2444	4.87542	8.36135	13.3219	17.9806	5.46951	10.8863	17.7815	7.47133	5.96544	8.41151	6.27866	8.8904	10.1988	12.0995	10.9827	9.30611	15.5164	5.71034	1.93816	5.19478	8.91899	5.5288	6.94033	9.7528	12.245	9.38235	6.34544	5.3829	1.66812	1.73982	2.11122	1.66533	1.60741	3.92486	1.41859	3.48257	1.47597	3.68151	2.28931	1.36658	1.87838	1.57783	4.64957	0.932385	2.49706	1.6751	1.57552
10	10.6875	7.07334	4.93388	8.92623	16.169	18.6211	4.66726	14.4617	20.9058	10.1118	6.08028	7.29174	7.42257	9.22834	11.772	12.1628	13.2588	10.7559	11.0288	7.7072	1.74631	6.32286	8.17621	9.18058	8.46543	10.9692	13.0074	4.41671	13.0041	6.95402	1.49446	2.52706	2.16492	1.79891	1.92616	4.38975	1.29756	4.79656	1.74571	5.30266	2.51805	2.24482	1.59564	1.74848	2.65419	1.0394	2.99313	1.53587	1.27508
