# Supplementary material for: A novel biosensor for the spatiotemporal analysis of STING activation during innate immune responses to dsDNA
Source: EMBO J. 2025 Feb 21;44(7):2157–82. doi: 10.1038/s44318-025-00370-y (PMC11962129; doi:10.1038/s44318-025-00370-y)
Supplement: Supplementary file 13 — Source data Fig. 2 [file 44318_2025_370_MOESM13_ESM.zip › Figure 2/Fig 2B.xlsx]

## Sheet: Fig 2B
Time (h)	2uM diABZI				1uM diABZI				0.5uM				0.1				0.05 uM diABZI				Control
0	3.57143	2.10526	2.29885	0.840336	2.77778	1.75439	0	1.47059	0.952381	2.40964	2.40964	1.68539	3.125	3.22581	0	0	0	0	0	0	0	0	1.96078
1	98.2143	84.2105	94.9495	91.6667	92.2078	74.5763	86.3636	80.8824	38.5321	65.9091	65.9091	75.8065	3.22581	3.22581	0	0	0	0	0	0	0	0	1.96078
2	98.2143	94.1176	96.9388	95.9677	98.7342	93.5484	91.3043	93.0556	95.4545	77.5281	77.5281	91.8478	5.88235	3.125	6.25	6.25	0	0	0	0	0	0	1.96078
3	98.2143	98.8764	98.0198	96.8254	98.7342	98.3607	95.7447	94.5205	99.0741	96.8421	96.8421	98.4293	14.2857	6.66667	19.3548	35.7143	6.66667	6.25	0	0	0	0	1.96078
4	98.2143	100	98.0198	98.4252	100	98.3871	98.0769	94.7368	98.1982	97.8947	97.8947	97.4619	66.6667	53.3333	84.8485	68.2927	9.67742	6.25	5	0	0	0	1.96078
5													69.863	91.6667	93.5484	68.2927	37.5	20	10	3.33333	0	0	1.96078
6													91.9355	94.5946	100	85.7143	41.6667	43.2432	13.6364	17.2414	0	0	1.96078
7													93.5484	97.2222	97.0588	95.5556	56.25	55.5556	68.1818	20	0	0	1.96078
8													95.082	94.4444	97.1429	97.7778	60	61.1111	75	46.6667	0	0	1.96078
9																	75	78.7234	82.9787	64.2857	0	0	1.96078
10																	92.6829	83.3333	91.6667	76	0	0	1.96078
