# Supplementary material for: A novel biosensor for the spatiotemporal analysis of STING activation during innate immune responses to dsDNA
Source: EMBO J. 2025 Feb 21;44(7):2157–82. doi: 10.1038/s44318-025-00370-y (PMC11962129; doi:10.1038/s44318-025-00370-y)
Supplement: Supplementary file 13 — Source data Fig. 2 [file 44318_2025_370_MOESM13_ESM.zip › Figure 2/Fig 2E.xlsx]

## Sheet: Fig 2E
LEFT panel							MID panel																						RIGHT panel
Single cell counts (Integrated intensity)							Integrated intensity per time series																						% activated time series
diABZI (uM)
-	0.05	0.1	0.5	1			Time(h)	1uM diABZI				0.5uM				0.1				0.05 uM diABZI				Control						1uM diABZI				0.5uM				0.1				0.05 uM diABZI				Control
0	0.13402	0	0.763823	0.846036			0	0.010471	0.00747973	0.00785996	0.0101254	0.00980352	0.00800352	0.00887973	0.00691011	0.0176532	0.00993836	0.00666583	0.00402209	0.00727665	0.0105942	0.0151965	0.00724981	0.0146809	0.0117716	0.0122944	0.0296583		0	6.21302	5.46218	5.37634	6.55738	5.55556	5.24476	5.54156	4.62046	10	3.33333	4.69388	3.06513	5.60224	6.18812	8.96861	5.29248	6.68203	6.95444	7.94702	19.0654
0	0.442451	0	0.817613	0			1	0.0908984	0.100079	0.175043	0.0831493	0.00602468	0.0194822	0.055186	0.00433584	0.0158913	0.00470038	0.00697912	0.00343888	0.00908794	0.00920029	0.018669	0.00700784	0.0105873	0.00959886	0.00394009	0.0185354		1	51.4706	54.6939	76.7857	45.2261	3.34448	13.8614	36.7246	3.60656	8.3004	1.86047	5.44355	2.63158	4.94505	5.28846	8.81057	4.98615	3.32594	4.70588	4	10.4693
0	0.157763	0	0.894884	0.344167			2	0.178124	0.197833	0.265172	0.188574	0.0467155	0.0784939	0.123769	0.0196898	0.019429	0.00644731	0.00846954	0.00638901	0.0151775	0.0104087	0.0178727	0.0111865	0.00930517	0.00687384	0.00536783	0.0198076		2	81.5029	87.6033	90.785	80.102	28.8079	48	67.7262	15.5844	11.8577	1.85185	5.92885	5.26316	8.02139	7.58294	11.349	6.84211	2.80778	4.3578	3.52697	11.0714
0	0	0	1.14209	0.57763			3	0.294874	0.344841	0.379324	0.317766	0.1181	0.176332	0.209516	0.081195	0.0241207	0.00388842	0.0131715	0.00947493	0.018432	0.0250722	0.0266832	0.0145935	0.0111545	0.0085447	0.00859451	0.0184098		3	90.9091	94.1634	91.3907	86.2069	65.6863	78.3172	78.0788	53.3333	18.0077	3.09735	9.55166	7.16846	13.089	17.0068	19.9143	9.61039	3.38266	5.36913	5.02008	9.76909
0	0	0	0.702802	0.764793			4	0.422706	0.513767	0.492315	0.418128	0.218081	0.276251	0.302385	0.174191	0.0579079	0.0167141	0.0229973	0.0143777	0.0234888	0.0377788	0.0400139	0.0278297	0.0110395	0.0075772	0.00846146	0.0159205		4	91.5789	93.8931	91.8301	87.0813	84.7134	85.7143	77.9621	82.9653	32.5758	12.3894	15.3398	11.2727	16.5842	24.8889	24.7917	17.6768	4.21941	4.9569	5.37849	9.93151
0	0	0.270883	0.515393	1.56998			5	0.554151	0.620759	0.589009	0.515923	0.330655	0.385344	0.387454	0.266615	0.0900298	0.0392036	0.0382812	0.0428325	0.0336579	0.0421955	0.0479917	0.0326319	0.0119076	0.00653737	0.00730634	0.0191294		5	90.6801	95.0943	92.4051	86.7647	87.2611	86.7692	79.3911	87.8049	49.4424	26.4463	25.8621	27.758	21.3942	28.0172	30.8977	24	3.71901	4.05117	4.50098	10.1868
0	0	0	1.21441	0.435883			6	0.61448	0.744308	0.672101	0.580776	0.412511	0.467042	0.446095	0.364589	0.116084	0.0645563	0.0561606	0.0657742	0.0351256	0.0544548	0.0530025	0.0371603	0.0100378	0.00831305	0.00622543	0.0166997		6	89.7059	94.9275	91.3183	87.9808	87.4233	83.6735	79.2793	87.8261	55.3114	34.728	34.6667	40.9253	21.2919	30.123	30.3393	23.0769	3.48361	3.72671	5.10397	8.84808
0	0	0	0.813123	0.372412			7	0.647161	0.789368	0.722773	0.608409	0.470616	0.523335	0.506762	0.422257	0.140741	0.0822687	0.0805105	0.0996406	0.0335319	0.0488839	0.0545391	0.0391126	0.012348	0.00917519	0.00770369	0.0142508		7	87.007	93.7729	90.0621	86.5116	86.9822	82.3699	79.1398	86.8195	59.0909	43.038	44.0741	51.2195	20	25.8893	29.6724	23.7762	5.31496	4.81928	5.22523	8.89968
0	0	0.188907	0.666026	0.451612			8	0.687826	0.880693	0.772965	0.619072	0.518796	0.591341	0.531828	0.446131	0.161146	0.0993145	0.0888297	0.113443	0.0370668	0.045301	0.0545628	0.0355491	0.0126641	0.00887265	0.00597357	0.0185875		8	89.3271	93.8182	90.1786	85.1163	86.4943	82.4363	78.3439	85.2459	61.2795	46.0905	49.4565	52.5597	19.7727	23.5977	28.0443	21.2815	5.76541	4.23077	4.32432	10.3448
0	0.122454	0	0.551555	0.491867			9	0.688782	0.899773	0.816433	0.652264	0.535269	0.617986	0.560628	0.463968	0.164989	0.110675	0.104693	0.123407	0.0355	0.0377857	0.0451587	0.0364207	0.0121506	0.00749981	0.00637868	0.0179102		9	86.1771	92.4188	85.879	85.0679	85	82.3691	74.6421	83.9895	55.814	47.3251	49.9109	53.6913	19.2905	20.9346	22.8417	18.9732	6.31164	4.96324	4.77002	10.4596
0	0	0.202304	0.834019	0.480623			10	0.674389	0.890374	0.779077	0.671547	0.527729	0.616791	0.552029	0.492104	0.175742	0.106202	0.107948	0.127874	0.0275364	0.0311569	0.0380669	0.0348033	0.01548	0.0073516	0.00757383	0.0139222		10	83.5417	88.3636	83.1909	81.8182	83.7079	79.0055	73.1518	80.7198	56.4516	42.7419	49.3031	49.4983	16.1638	15.2855	19.0068	17.5055	6.75676	4.38757	5.34224	8.24261
0	0.15243	0.230167	1.05889	1.26053			11	0.653108	0.880917	0.775404	0.695496	0.517714	0.579838	0.534894	0.466997	0.180836	0.101774	0.0994748	0.134314	0.02288	0.0260084	0.0285648	0.0275788	0.00949801	0.00897359	0.0064116	0.0140893		11	77.3279	85.2518	81.8942	79.4643	81.5427	73.0769	67.8227	76.0814	54.1935	40.5512	44.0917	48.5623	12.6609	12.0782	15.0171	12.4211	4.23077	4.37828	4.08497	8.16641
0	0	0.198825	2.74322	0.515776			12	0.569443	0.77771	0.717467	0.577988	0.524148	0.522881	0.472889	0.435072	0.159175	0.0904864	0.0982837	0.118944	0.0244457	0.0207233	0.0240274	0.0215136	0.0109342	0.00659774	0.00839374	0.0155596		12	69.9029	78.3505	74.1333	71.4912	76.0218	67.6712	59.375	68.408	48.3077	33.8583	40.201	43.8871	11.5942	10.6457	11.6969	10.6855	4.97238	4.89865	5.44323	7.87879
0	0.242657	0	0.683502	0.151919			13	0.514788	0.707259	0.636804	0.5937	0.457794	0.502631	0.394874	0.379289	0.156335	0.0758001	0.100011	0.11405	0.0123398	0.0149824	0.017069	0.0154098	0.0184389	0.00612473	0.00912043	0.017686		13	61.1111	72.8188	65.0633	66.0944	68.8347	60.0536	51.865	58.7112	42.638	26.3941	34.9153	40.566	7.72277	6.97674	7.56844	8.09249	5.66372	4.5677	6.21212	8.05471
0	0	0	0.847576	0			14	0.436763	0.587908	0.515269	0.470671	0.397621	0.460611	0.347915	0.343923	0.128528	0.0771204	0.0917787	0.0957483	0.0109569	0.0111296	0.0102739	0.0121063	0.0202377	0.00730975	0.00656777	0.0152151		14	50.5455	62.9508	59.6659	54.918	61.6	55.4974	42.3529	51.2761	36.3095	22.2628	30.7179	33.5385	6.04915	4.90196	4.73186	6.42722	6.48464	4.72441	4.91071	8.70229
0	0.763424	0	1.12068	0			15	0.401035	0.502522	0.354213	0.41559	0.384846	0.399576	0.300941	0.255911	0.112627	0.0585891	0.0717245	0.0923492	0.00713066	0.00877759	0.0102085	0.00653991	0.0168148	0.00748433	0.0103309	0.0149206		15	45.5342	53.8217	49.7826	47.2868	53.2134	45.5	34.6906	36.6953	28.5319	16.6667	25.0409	27.7457	3.77698	4.64744	2.62751	3.27273	4.98339	4.30769	6.36758	9.03614
0	0.163317	0	0.850031	0.099855			16	0.325088	0.428493	0.276161	0.367953	0.318911	0.35966	0.232638	0.23606	0.103528	0.0515989	0.0617277	0.0767081	0.00661116	0.00812204	0.0117932	0.00554411	0.0285519	0.00689435	0.0107525	0.0134864		16	37.6712	45.7576	37.3196	42.5455	42.6108	35.8974	28.9137	30.0429	23.6111	13.7457	20.684	21.2291	4.04218	3.48653	2.26586	3.37478	6.25	4.65465	6.5407	7.72798
0	0	0	0.359522	0			17	0.254372	0.337167	0.216335	0.294505	0.235045	0.271	0.198673	0.192809	0.079185	0.048135	0.0558712	0.0633802	0.00372076	0.00636817	0.00940229	0.00476806	0.0178218	0.00677906	0.00769958	0.0173962		17	27.9863	38.7755	28.7671	33.5616	33.6449	26.9058	23.748	24.5833	19.4595	12.1711	17.9739	16.4865	1.89329	2.64798	2.27964	2.22222	5.87276	5.3701	4.8227	9.71168
0	0.129625	0.0996261	0.169662	0.615862			18	0.184659	0.258607	0.177052	0.227308	0.210099	0.186393	0.167503	0.146324	0.0676654	0.0355961	0.0450073	0.0487015	0.00321982	0.0060188	0.00796691	0.00495729	0.00973564	0.00559971	0.0103731	0.0177088		18	22.0367	33.9888	20.6439	26.2658	26.8722	22.5806	19.3651	17.7778	16.8449	9.38511	12.5413	14.7059	1.68634	2.56024	1.94611	1.71527	5.39216	3.32851	5.42083	9.51638
0	0	0.203733	0.342458	0			19	0.172147	0.203881	0.119557	0.181622	0.148702	0.154832	0.142338	0.127324	0.051822	0.0330142	0.0427552	0.0424209	0.00217334	0.00485923	0.00940697	0.00409081	0.00963385	0.00663028	0.00809351	0.0152627		19	16.9903	24.7283	15.4265	21.6216	22.0085	16.1885	16.4341	14.425	13.3159	6.07029	11.8506	10	1.46341	1.38249	1.78838	1.65837	4.82315	3.58166	5.29248	8.01282
0	0	0	1.12826	0			20	0.109363	0.16723	0.103974	0.141969	0.139286	0.137075	0.105978	0.114462	0.0464096	0.0279554	0.0500215	0.0406421	0.00892037	0.00448309	0.0093641	0.0036391	0.0082713	0.00373457	0.00845901	0.0182436		20	13.0435	21.447	12.4555	17.0088	17.126	11.9284	12.2511	13.2438	10.804	4.96894	11.0379	8.72818	1.41732	1.64918	2.27964	1.62866	4.13355	2.54958	5.35211	9.84127
0	0.562234	0.134997	0.533775	0.338685			21	0.0972464	0.125975	0.0583771	0.129272	0.10856	0.137017	0.0923035	0.0774132	0.0428798	0.0334224	0.0439832	0.0421968	0.00452896	0.00504979	0.00809081	0.00364788	0.0117045	0.00595435	0.00634931	0.0184703		21	10.3077	14.3577	10.1786	12.6074	13.2812	9.90099	8.96445	8.85609	7.07071	4.77612	8.646	6.97115	1.83206	2.20913	1.6692	1.43541	4.92846	3.33333	3.65682	9.5315
0	0	0	0.597372	0.546466
0	0	0	0.344057	0
0	0	0.213609	0	0.602646
0	0.097261	0	0.715211	0
0	0	0.228636	0.497339	0
0	0	0.253778	0.289754	0.636027
0	0	0	1.06911	0.759929
0	0	0.206222	0.452321	0.367568
0	0	0.0858625	1.45628	0.563173
0	0.284154	0.317952	0.379171	0.363472
0	0.142611	0	0.412207	0.935546
0	0	0.134028	1.1739	0.640955
0	0	0.179667	0	0.915353
0	0	0.318738	0.727537	2.02525
0	0	0.1393	0.752346	0.409632
0	0	0	0.652291	1.62259
0	0	0.812726	0.380494	0.553268
0	0	0	0.409903	0.711772
0	0	0.276585	0.469009	0.975804
0	0	0	0.901877	0.566725
0	0	0.425483	0.272964	0.483548
0	0.109606	0	0.101381	0.825418
0	0	0	2.3515	0.536245
0	0	0	0	0.95984
0	0	0.123079	0.476611	0.576778
0	0	0.134157	1.91718	0.58217
0	0	0.361044	0.409533	0.994551
0	0	0.441466	0.45982	0.627353
0	0	0	0.775313	0.128511
0	0	0	0	1.02421
0	0	0	0	0.912722
0	0.168276	0	0.663851	0.792528
0	0	0	0.463083	1.1034
0	0	0	0.0956588	1.57579
0	0.118029	0.113008	1.10642	0.373892
0	0	0	0	0.484035
0	0.139818	0	0.29781	0.162432
0	0.150225	0.456024	0.441344	1.15337
0	0	0	0.215454	1.87845
0	0.185367	0	0.561573	1.70989
0	0.0758526	0	0	0.982933
0	0.134691	0	0.548197	0.390972
0	0	0.280358	0	0.437463
0	0	0	0.54554	1.08533
0	0.14435	0	0	1.76676
0	0	0.134852	0.387648	0.896831
0	0	0	0.879585	0.979831
0	0	0.297498	0	0.416442
0	0	0.175334	0	1.38012
0	0	0.139925	0.645792	0.873131
0	0	0	0	0.494996
0	0	0	0.780859	0.995884
0	0	0	1.04033	0.538759
0	0	0.249226	0	0.70302
0	0	0.154955	0	0.429704
0	0	0	0.130068	0.545303
0	0	0.166598	0	1.55522
0	0	0	0.525954	0.660059
0	0	0.294478	0	0.243431
0	0.0781872	0	0.591106	0.358732
0	0	0	0.279759	0.250889
0	0	0	1.86424	0.86512
0	0	0	0.327807	0.862384
0	0	0.203922	0	0.317485
0	0	0	0.663583	1.72208
0	0.143307	0	0.62132	0.446986
0	0	0.0997787	0	0.154528
0	0.150225	0.312047	0.400066	0.754799
0	0	0.205753	0.254025	0.842208
0	0	0.111223	0	0.65537
0	0	0	0.714161	0.704825
0.0869459	0	0	0.436543	1.31856
0	0	0.0919203	0.155093	1.27709
0	0	0	1.66854	1.1929
0	0	0	0.292434	0.733811
0	0	0.152865	0	0.0838483
0	0	0	0.288092	1.22744
0	0	0.243626	0.824392	0.882702
0	0	0	0.238529	0.515638
0	0	0	0	1.14673
0	0	0	1.00058	1.25939
0	0	0	0.584034	0.548699
0	0.0982986	0	0.591941	1.04486
0	0	0	0.336772	1.37992
0.0935226	0	0.203457	0.503192	0.552281
0	0.316144	0	0.375909	0.578973
0	0	0.154223	0	1.69047
0	0	0.108064	0	0.405624
0	0	0	0	0.474971
0	0	0.224193	0.199817	1.56557
0	0	0	0.259332	0.94006
0	0	0	0.280552	2.20252
0	0	0.257931	0.840439	1.00647
0	0	0.213738	0.289809	0.727298
0	0	0	0.605437	0.649681
0	0	0	0.284616	0
0	0	0.379657	0	0.387066
0	0	0	0	0.81603
0	0	0	0.401443	0.647639
0	0	0.235088	0	0.949269
0	0	0.627436	0.293161	0.665688
0	0	0	0.496071	0.614857
0	0	0.0825055	0	0
0	0	0.287949	0	1.55855
0	0	0.213975	0.341741	0.582789
0	0	0	0	1.20306
0	0	0	0	0.335515
0	0	0	0	0.675579
0	0	0.254955	0.33286	0.560697
0	0	0.195767	0.600924	1.31106
0	0	0	0.385406	1.03073
0	0.268971	0.181308	0.668461	0.436707
0	0	0	0	0
0	0	0.269981	0	0.559884
0	0	0.0981613	0	1.80517
0	0	0.29539	0.800665	1.3668
0	0	0	0.55344	0.866573
0	0	0	0	0.820882
0	0	0	0	0.677232
0	0	0	0.287851	1.29327
0	0	0.161906	0.733499	1.22356
0	0	0.318505	1.48118	0.527302
0	0	0.126833	0.323768	0.666085
0	0	0.280369	0.186267	0
0	0	0	0.662303	0.470277
0	0	0.144198	0.598067	1.64624
0	0	0.146838	0	0
0	0	0.112482	0.59718	0
0	0	0.231418	0.684904	0
0	0	0	0.951789	0.887635
0	0	0	0.742132	0
0	0	0.113553	0	0.849596
0	0	0.452737	0	0.629507
0	0	0.104311	0.589521	0.812952
0	0	0.258671	0.504903	0
0	0	0.187831	0.671729	1.08669
0	0	0.382717	0	0.740905
0	0	0.126398	1.24703	0
0	0	0	0	0.397917
0	0	0	0.707304	0.710781
0	0	0.320296	0.749911	0.19648
0	0	0.214504	0	0.162559
0	0	0	0.84172	0.44534
0	0	0.174187	0.223453	1.69426
0	0	0.0894484	0.227237	0.71266
0	0	0.241604	0.726558	1.7362
0	0	0	0.405463	0.447138
0	0.286146	0	0	0.659927
0	0	0.292337	1.52797	1.08261
0	0.204452	0.245936	0.78616	0.128634
0	0	0	0	0.672396
0	0	0	1.35559	1.13265
0	0	0	0.630111	1.29059
0	0	0.297078	0.238327	0.340536
0	0	0.312043	0.483721	0.567564
0	0	0.184405	0.560838	1.12338
0	0	0	0.309529	0.365057
0	0	0.174098	0.630428	0.304308
0	0	0	0.322928	1.45745
0	0	0	0	0.218708
0	0	0.32096	0	1.34821
0	0	0.201971	0.353775	0.886763
0	0	0.296345	0.371903	0.609171
0	0.0948501	0	0.85407	1.52522
0	0	0.205158	0.953681	0.516304
0	0	0	0	1.09809
0	0	0.125933	0.406558	0.750123
0	0	0.120058	0	0.080354
0	0	0.254143	0	0.541519
0	0	0	0.703675	0
0	0	0	0.770999	2.44515
0	0.259159	0	0	1.39566
0	0	0.110155	0.792426	1.0349
0	0	0	0	0.36512
0	0.188075	0.267692	0.859772	1.92444
0	0	0	0.804301	0.475184
0	0	0.130144	1.00596	0.259491
0	0	0	0	1.26846
0	0	0.161654	0.895108	0.877468
0	0	0	0.427756	1.74023
0.0991684	0	0	0	0.929267
0	0	0.204124	0.287592	0.498383
0	0	0	0.692428	0.964973
0	0	0.142214	0.322257	0.414435
0	0	0	0	0.522713
0	0	0.174121	1.16335	0.778307
0	0	0	0	0.327418
0	0	0	2.20448	1.16605
0	0	0	0.919109	1.34825
0	0	0	0.821487	1.18599
0	0	0	0	1.08277
0	0	0.0985123	0.395376	0.511915
0	0	0.37612	1.19872	0.794273
0	0	0	0	0.86197
0	0	0.161873	0.997818	0.441276
0	0	0	0.99648	1.38656
0	0	0.238544	0.498446	0.344139
0	0	0.14184	0.972818	0.252483
0	0	0	0.500842	0.434958
0.523644	0	0.169149	1.50525	0.961201
0	0	0	0.760052	1.21153
0	0	0.151377	0.284047	0.277244
0	0	0.197978	0.465162	1.66836
0	0	0	0.357186	0.634976
0	0.107042	0.103639	0.460475	1.28898
0	0	0	0	0.899675
0	0.341634	0	0.406299	0.81109
0	0	0.315923	0.457908	1.09735
0	0	0	0.102083	0.743975
0	0.130816	0	0	0.378275
0	0	0	0	0.286685
0	0	0	0	1.011
0	0	0	0	1.71777
0	0	0.257206	0.809052	0.57823
0	0.133852	0	0.54102	0
0	0	0.424063	0.514912	0.813958
0	0	0	0.482163	0
0	0	0	1.09875	0.517556
0	0	0	0	0.659691
0	0	0.680278	0.540917	0
0	0.115236	0.240291	0.335524	1.3157
0	0	0.21323	1.68584	0.537346
0	0	0	0.458029	0.608248
0	0.4603	0.528359	1.15815	0.56412
0	0	0.134699	0	0.78614
0	0	0.128832	0	0.290862
0	0	0.269218	0.563855	0.336904
0	0	0	1.00336	0.888212
0	0.0949569	0.206058	0.590999	0.520043
0	0	0.242206	0	0
0	0	0.335899	0	0.958059
0	0.895476	0	0.811439	0
0	0	0.213039	0	0.825166
0	0	0	0.339981	0.87556
0	0	0	1.00364	0.281712
0.0750592	0	0	0.945025	1.35832
0	0	0	0.51414	0.996694
0	0	0.189014	0	0
0	0.10901	0	1.01276	1.00803
0	0	0	0	1.41081
0	0	0.24239	0	1.5795
0	0	0	0.0918898	0
0	0	0.356939	0.45721	1.93634
0	0.16939	0	0	0
0	0	0	0	0.497519
0	0	0	0.255581	0
0	0	0	0.911772	0.487004
0	0.27216	0.124447	0.311002	1.42058
0	0.527443	0	0	1.35196
0	0	0.380306	0.108125	0
0	0	0.332418	1.60904	0.384021
0	0	0.185901	0.473191	0
0	0	0	1.10988	0.956619
0	0	0.350957	0	0.692802
0	0.320523	0	0	1.85507
0	0.268872		0	0.331933
0	0		0.524338	0.970119
0	0		0.248005	0.230308
0	0		0.638905	0.95457
0	0		0.840023	1.66388
0	0.15996		0	0.53785
0	0		0	0.638056
0	0		1.09243	0.984592
0	0		0.261732	0.573495
0	0		0	0
0	0		0.60515	1.27436
0	0.0990158		0.8327	0.456363
0	0		0	1.59549
0	0		1.21452	0
0	0		0.744398	0.444376
0	0.165118		0.71612	0.167971
0	0		0	0.272788
0	0.134218		0.783731	0.708156
0	0		1.16061	0.491186
0	0		0.453034	0.675278
0	0		0	1.07525
0	0.121263		0.481251	0.33578
0	0		0.454624	0.759826
0	0		1.00132	0.143259
0	0		0.746224	0.528279
0	0		0	0.712674
0	0		0.546384	0.664973
0	0		0	1.11917
0	0		0.889578	0.836909
0	0		0.496147	0
0	0		0	1.58481
0	0		0.722591	0.876622
0	0		0.553711	0.111513
0	0		0	1.0153
0.17792	0		0	0
0	0		0.335673	0.679454
0	0.215396		0.751853	0.751904
0	0		0.673732	0.507565
0	0		0	0.878581
0	0		0.591087	2.30235
0	0		0.676005	0.539732
0	0		0	0.726669
0	0		0	0.991012
0	0		0	0
0	0		1.11874	0.450191
0	0		0.876579	0.344961
0	0.142374		0.901912	0.29765
0	0		0.613706	3.19122
0	0		1.36236	0
0	0		0	0.734334
0	0.233104		0	1.03159
0	0.292226		0.775741	0.428347
0	0		1.74287	0.287175
0	0		0.864645	0.997767
0	0		1.73112	2.41756
0	0		0.26451	0
0	0		1.31429	0.548245
0	0		1.62192	0.175506
0	0		0.816394	0.400107
0	0.101007		0.649435	0.502765
0.464881	0		0.269377	0.909527
0	0.13698		0.535086	1.15754
0	0		0.878335	0.748305
0	0		0	0.869143
0	0.112566		1.3939	0
0	0		0.308633	0.712906
0	0		0.540406	0.866766
0	0		0.713623	1.11476
0	0.453468		0.267033	0.599109
0	0		1.1604	0.355982
0	0		0	0.233356
0	0		1.0297	0.711654
0	0		0	0.77026
0	0		1.18215	0.877587
0	0		0.584437	0.887559
0	0		0	0.228421
0	0		0.589807	0.433473
0	0		0	0.386468
0	0		0	0.834024
0	0.201862		0	0.470516
0	0		0	0.862491
0	0		0.600595	1.80289
0	0		0.80604	1.0169
0	0		0	0.381651
0	0.132891		0	0.818019
0	0		1.42219	0.367708
0	0		0.583676	0.835121
0	0		1.48443	0.86154
0	0		0.39572	1.14661
0	0		0.961486	2.52211
0	0		0.75916	0.735439
0	0		0	2.19732
0	0.22295		0.469373	0.773281
0	0		1.40318	0.805631
0	0		0.240642	1.3149
0	0		1.10868	0.236954
0	0		0.747781	1.78489
0	0		1.33403	0
0	0		1.04243	0.407675
0	0		1.09269	0.425574
0	0		0.63283	0.293581
0	0		1.15894	0.627873
0	0.12903		1.78655	0.543852
0	0		0.313256	0.228865
0	0		0.902377	0.711833
0	0		0.605936	0.902118
0	0		0.409389	1.40553
0	0		0.200565	1.33053
0	0		0.856301	0.995392
0	0		2.11479	1.1707
0	0		0.570212	0
0	0		0.303209	0.722042
0	0		0.651504	0.685728
0	0		1.69097	0
0	0		0.566089	0.559908
0	0		1.07082	0.26228
0	0		1.30205	0.535775
0.260304	0		0.566361	0.626886
0	0.128779		0.576696	1.76714
0	0		1.98491	0.802022
0	0		0.759472	0
0	0		0.80565	1.19727
0	0		1.1072	0
0	0		0.557661	0.513615
0	0		0.632452	0.449033
0	0		0.678525	0.455368
0	0		0.551229	0.24548
0	0		0.76493	0.352472
0	0		1.28154	0.948531
0	0.19115		0.778587	0.661639
0	0		0.515688	0.48159
0	0		1.11083	0
0	0		0.274137	0.567066
0	0		0.904733	0
0	0		0.386236	0.957733
0	0		1.10765	1.12667
0	0		0.786994	0.183963
0.10454	0.171969		0.414775	0.185733
0	0.199741		0.907276	0.897269
0	0		1.09469	0.911772
0	0		0.32701	0.334386
0	0		0
0	0.168734		1.09257
0	0		0.545876
0	0		0.816815
0	0		0.652518
0	0		0.172026
0	0		0.367865
0	0		0.569688
0	0		0.687758
0	0		0.749683
0.102403	0		0.625728
0			0.183281
0			0.903928
0			0.240082
0			0.634579
0			0.446179
0			0.520441
0			0.559506
0			0.390363
0			0.81251
0.162563			0.646086
0			1.27519
0			0.790861
0			0.76712
0			0.563684
0			0.782662
0			0.396102
0			1.43542
0			1.01545
0			1.11196
0			0.525869
0			0.459052
0
0
0
0
0
0
0
0
0
0
0
0
0
0
0
0
0
0
0
0
0
0
0
0
0
0
0
0
0
0
0.131518
0
0
0
0
0
0
0
0
0
0.257669
0
0
0
0
