# Supplementary material for: A novel biosensor for the spatiotemporal analysis of STING activation during innate immune responses to dsDNA
Source: EMBO J. 2025 Feb 21;44(7):2157–82. doi: 10.1038/s44318-025-00370-y (PMC11962129; doi:10.1038/s44318-025-00370-y)
Supplement: Supplementary file 13 — Source data Fig. 2 [file 44318_2025_370_MOESM13_ESM.zip › Figure 2/Fig 2F.xlsx]

## Sheet: Fig 2F
			1uM diABZI		0.5uM diABZI		0.1uM diABZI		0.05 uM diABZI		Control
		0	0	0	0	0	0.0425139	0.0425139	0.297597	0.297597	1	0.622749
		1	0	0	0	0	0.00739372	0.00739372	0.0443623	0.0443623	0.698706	0.505807
		2	0.0110906	0.0110906	0	0	0	0	0.0924214	0.0924214	0.508318	0.358832
		3	0.0665434	0.035459	0.0203327	0.0203327	0	0	0.064695	0.064695	0.539741	0.415564
		4	0.530499	0.091454	0.134935	0.0510804	0	0	0.142329	0.142329	0.602588	0.45244
		5	2.63771	0.281262	0.476895	0.127632	0	0	0.15342	0.15342	0.539741	0.432832
		6	6.88725	0.539115	2.19039	0.310459	0	0	0.251386	0.251386	0.497227	0.402164
		7	10.647	0.760612	4.06285	0.381952	0.0166359	0.0166359	0.120148	0.120148	0.421442	0.342912
		8	16.5287	1.14673	7.06285	0.61532	0.0757856	0.0407633	0.0166359	0.0166359	0.598891	0.432613
		9	38.0924	1.91699	21.7763	1.18655	0.48244	0.213519	0.147874	0.147874	1.03697	0.697367
		10	37.1608	2.09472	22.4769	1.10544	0.615527	0.224834	0.168207	0.168207	0.451017	0.418674
		11	27.5323	1.90881	16.8817	0.900898	0.454713	0.200148	0.114603	0.114603	0.674676	0.473069
		12	25.9427	1.65965	16.7726	1.04441	0.589649	0.224854	0.280961	0.280961	0.626617	0.442481
		13	22.4621	1.68045	14.7079	0.905612	0.584103	0.211853	0.212569	0.212569	0.537893	0.384153
		14	22.8577	1.86814	14.8909	0.959422	0.702403	0.260283	0.23475	0.174518	0.57671	0.430193
		15	20.1904	1.62095	13.6303	0.822035	0.68207	0.200958	0.201479	0.201479	0.475046	0.360911
		16	20.1331	1.58553	13.2994	0.742842	0.733826	0.194221	0.136784	0.136784	0.532347	0.400336
		17	19.0148	1.61707	12.451	0.756456	0.77634	0.219673	0.186691	0.175045	0.399261	0.330293
		18	18.7061	1.58053	12.7357	0.794985	0.987061	0.234912	0.304991	0.261557	0.475046	0.358581
		19	16.0259	1.35426	10.9002	0.702789	0.896488	0.242708	0.0406654	0.029805	0.384473	0.307173
		20	15.9242	1.27572	10.78	0.869751	1.09427	0.304216	0.330869	0.267583	0.371534	0.327222
