# Supplementary material for: A novel biosensor for the spatiotemporal analysis of STING activation during innate immune responses to dsDNA
Source: EMBO J. 2025 Feb 21;44(7):2157–82. doi: 10.1038/s44318-025-00370-y (PMC11962129; doi:10.1038/s44318-025-00370-y)
Supplement: Supplementary file 13 — Source data Fig. 2 [file 44318_2025_370_MOESM13_ESM.zip › Figure 2/Fig 2H.xlsx]

## Sheet: Fig 2H
LEFT panel																											RIGHT panel
Integrated intensity per time series																											% activated per time series
TIME (h)	diABZI				150 uM cGAMP				100 uM cGAMP				50 uM cGAMP				25 uM cGAMP				Control						TIME (h)	diABZI				150 uM cGAMP				100 uM cGAMP				50 uM cGAMP				25 uM cGAMP				Control
0	0.0255313	0.0342931	0.0385021	0.0419053	0.0161787	0.0324269	0.0141819	0.0237934	0.0226337	0.00611533	0.00522313	0	0	0.0431575	0.0342241	0.041104	0.0670366	0.00363962	0.0326586	0.0169053	0.0285769	0.00788142	0.0102822	0.00756493			0	5.81395	4.54545	7.45342	6.57895	3.9548	4	2.78746	5.19031	3.30189	1.35135	2.12766	0	0	5.70175	5.28302	4.65116	11.3846	1.13636	5.55556	3.57143	3.00429	1.72414
1	0.240321	0.308068	0.302295	0.281418	0.00412433	0.0260939	0.0203155	0.0228335	0.0033351	0.00408365	0.011971	0	0.00268137	0.0214767	0.0240169	0.0203139	0.0502214	0.00824119	0.0247765	0.0114712	0.0171723	0.0139011	0.00328656	0.00109709			1	38.7417	46.3158	40.2332	45.5645	1.07527	2.27273	2.90323	4.15335	0.904977	1.0582	2.5974	0	0.561798	2.81124	3.58423	3.2967	9.00901	1.01523	3.42679	2.07469	1.63265	1.36986
2	0.578792	0.704541	0.612257	0.685384	0.00478301	0.0194279	0.0207095	0.00872343	0.0122831	0.0137403	0.00910159	0	0.00247289	0.0207587	0.0153913	0.0330713	0.0426104	0.0134593	0.0180521	0.0212205	0.0251698	0.00744056	0.00134091	0.00522554			2	71.0843	86.1538	78.8136	85.7708	1.53846	3.18021	3.84615	1.20482	1.69492	1.57068	1.21951	0	1.0101	3.63636	3.75427	5.03597	7.41758	1.94175	3.25444	3.14961	2.29885	1.35135
3	0.898502	1.0115	1.03018	1.07667	0.0298201	0.0223625	0.0356055	0.0396544	0.0089866	0.0112382	0.0137809	0	0.00318783	0.0286684	0.0198013	0.0238513	0.0403435	0.00353472	0.0128795	0.017993	0.0157849	0.00453966	0.0133071	0.0146246			3	84.1176	91.6256	87.9452	91.1538	4.45545	4.16667	6.01719	5.81395	2.10084	1.51515	2.38095	0	0.485437	3.16901	3.0303	2.78746	5.95855	0.934579	2.49307	1.45985	1.79856	0.913242
4	1.1803	1.38916	1.42283	1.38574	0.0776973	0.0724789	0.0779925	0.0846254	0.0163647	0.00530941	0.0231638	0	0.0133353	0.0290601	0.0316973	0.0269103	0.0384104	0.017641	0.0162129	0.00960261	0.0139374	0.00222982	0.00628518	0.00445664			4	87.3596	91.9048	87.766	90.5455	14.2157	12.3711	13.5734	14.5299	2.39044	0.961538	4.04624	0	1.38249	3.72881	4.10095	3.66667	5.75	2.25225	3.44828	1.71821	2.41379	0.436681
5	1.58989	1.58912	1.75784	1.63289	0.232618	0.15799	0.254397	0.250596	0.0223072	0.0130642	0.0402656	0.0178104	0.0134671	0.0276185	0.0270115	0.0202972	0.0472185	0.0135149	0.0129401	0.0180633	0.0136114	0.0065691	0.00395066	0.00254829			5	88.4097	92.7602	89.2583	90.3226	38.4977	26.7559	41.4894	37.2549	3.07692	1.93237	7.18232	2.71739	2.7027	2.95082	4.1543	4.07524	5.62061	2.48963	2.05656	2.4055	1.73611	0.83682
6	1.77392	1.74548	2.03591	1.94117	0.452388	0.398118	0.530892	0.506916	0.0275852	0.0327313	0.087541	0.0510807	0.0059281	0.0409243	0.0317688	0.0253264	0.0349974	0.016241	0.0158128	0.0365413	0.0139594	0	0.00978688	0.0018749			6	86.7684	91.9283	88.8614	91.0035	62.8959	57.5563	70.7254	65.0667	5.30303	5.47945	13.9785	9.47368	1.2766	4.36137	3.64146	3.86905	5.54324	2.38095	2.5	2.31023	1.99336	0
7	2.04735	2.01974	2.30446	2.18064	0.663938	0.672962	0.784635	0.777379	0.104986	0.120422	0.169899	0.170711	0.0110339	0.0415199	0.0248266	0.042058	0.0295219	0.00888369	0.0197616	0.0211507	0.0114513	0.00100848	0.00249402	0			7	86.3081	92.6724	87.5294	89.8026	78.5088	75.076	80.597	82.5521	18.1481	18.1416	25.2688	24.6305	1.63934	5.12048	4.28954	5.12821	3.81356	1.5625	2.87081	1.26582	1.29032	0.377358
8	2.14265	2.26255	2.38507	2.40814	0.945689	0.92055	1.07085	1.09707	0.238853	0.277867	0.295313	0.277332	0.0189228	0.0479041	0.0374375	0.0568866	0.0333434	0.00848848	0.0140805	0.0282835	0.0127214	0.00884893	0.00661804	0.00184645			8	83.8028	91.1765	87.191	89.3417	82.4786	84.4575	87.0416	90.8629	35.9431	30.5085	36.1257	41.9048	4.36508	5.50725	6.71835	6.90608	3.62173	1.0989	2.26757	2.1021	1.52905	1.47059
9	2.11701	2.39931	2.46598	2.41844	1.15216	1.19689	1.3401	1.38812	0.35896	0.433484	0.483086	0.447238	0.00896639	0.0519066	0.0425543	0.0593394	0.0303272	0.0097615	0.0166078	0.0354118	0.0208641	0.00386813	0.00136651	0			9	82.4766	87.8049	84.6809	86.5854	84.2324	87.3199	86.9976	91.0891	47.931	50.4167	61.0526	55.0926	2.00803	6.57143	4.1769	5.55556	3.37972	1.7301	2.24215	3.17919	1.72911	0.722022
10	2.08598	2.72607	2.60673	2.63971	1.44224	1.51516	1.73045	1.71824	0.530671	0.607327	0.736773	0.65188	0.019069	0.0727836	0.0548262	0.0447728	0.0333722	0.00635126	0.0150137	0.0123681	0.0176914	0.00309988	0.00204975	0.0111613			10	79.4118	87.7953	83.1622	80.5714	85.5372	86.3271	87.7828	90.4645	58.6207	65.6126	72.9592	68.3486	4.21456	7.18232	5.50239	4.83461	2.50482	0.647249	2.33051	1.94986	1.89702	1.0274
11	2.09872	2.46283	2.46881	2.50298	1.73789	1.89719	1.91946	2.0183	0.686241	0.754085	0.918535	0.859651	0.018812	0.0677221	0.0924284	0.0584282	0.0401021	0.0162584	0.0135738	0.0200249	0.0287028	0.0036339	0.00215021	0			11	74.4589	82.3529	77.9923	75.067	85.1406	86.6848	86.5772	90.3529	68.7075	71.2598	77.6699	76.7544	3.38346	8.33333	9.02778	6.03015	3.11355	3.04878	2.06612	3.06407	2.82051	0.655738
12	2.04306	2.25867	2.6275	2.35924	2.00099	2.11598	2.14954	2.45589	0.79589	0.957881	1.03894	1.00382	0.0332464	0.085462	0.104408	0.0582835	0.0244096	0.0123649	0.0143579	0.00713459	0.0373067	0.00236854	0.00121483	0.00673327			12	69.9153	75	73.258	68.0101	84.5528	84.6561	85.4911	89.7912	70.5882	74.6094	83.1776	80.1762	5.47445	7.90191	9.90783	5.25	2.99824	2.14724	1.7341	1.34048	1.47783	0.630915
13	1.91743	2.06625	2.34127	2.15755	2.33785	2.45497	2.50117	2.84986	0.940735	1.05002	1.19601	1.12211	0.0352117	0.0904974	0.0816964	0.075385	0.0312348	0.0163409	0.0150498	0.00684119	0.034645	0.00306409	0.00110448	0			13	64.3299	68.4887	66.7864	60.9113	83.1325	84.0849	85.9649	87.844	71.4286	77.0677	84.1121	80.3493	5.31915	9.73684	9.68468	7.50605	2.6936	1.79641	1.68224	1.26904	2.12766	0.589971
14	1.89127	1.82981	2.03459	1.87504	2.4331	2.67725	2.919	2.97096	1.11848	1.16389	1.4016	1.20085	0.0514026	0.151893	0.129267	0.0783422	0.0291302	0.00783832	0.0101735	0.00269015	0.0146576	0.00580426	0.00227102	0.00267139			14	57.3386	60.5505	58.319	52.027	83.0116	81.039	85.9031	87.191	73.0769	77.8626	84.7534	78.2051	6.57439	10.4987	10.3753	8.57143	2.3511	1.47493	1.3986	0.744417	1.34228	0.542005
15	1.59931	1.58497	1.94156	1.6699	2.54694	2.99935	3.24658	3.18346	1.13871	1.2977	1.49736	1.34579	0.0800291	0.10861	0.128899	0.0646275	0.0393802	0.0121185	0.00867493	0.00187437	0.011323	0.00417665	0	0.00190866			15	50.9542	46.9565	50.5728	47.6087	80.7087	79.2105	82.5708	85	70.8464	74.2537	83.6364	76.6949	7.21649	9.11458	9.33333	5.60748	2.87879	1.91257	1.17057	0.479616	1.49893	0.519481
16	1.41205	1.30853	1.52983	1.33723	2.76007	3.04121	3.46902	3.3745	1.19651	1.45018	1.51486	1.46483	0.072889	0.100046	0.138835	0.0857886	0.038053	0.0107482	0.0108291	0.00101051	0.00940958	0.00264315	0.000912038	0.000811491			16	45.0178	42.5	42.4337	38.5093	77.9528	74.6114	81.3853	82.1826	69.3038	72.8302	80.4545	73.9316	8.13559	10.1562	11.1111	7.40741	2.54597	1.83727	1.56006	0.225734	1.03093	0.4914
17	1.10419	1.00757	1.2049	1.15051	2.68666	3.134	3.60628	3.39838	1.29869	1.43924	1.63091	1.50633	0.0639791	0.104412	0.189208	0.074272	0.046855	0.0178213	0.00562165	0	0.0116087	0.00550056	0	0.00271815			17	36.1667	32.8912	33.5303	30.0601	73.93	70.6633	77.9443	75.1693	68.4543	69.2593	79.8246	73.3333	8.78378	11.9593	11.9639	7.04545	2.15343	2.30769	1.05581	0	0.583658	0.700935
18	0.888736	0.903615	1.04583	1.01063	2.68189	3.23533	3.93182	3.47376	1.33599	1.3973	1.65896	1.66163	0.101519	0.12179	0.222268	0.100529	0.0548766	0.0132014	0.00755522	0	0.00888816	0.00361209	0.000485162	0.00230565			18	28.189	26.3819	28.4107	25.9766	70	65.4912	73.9872	72.1719	64.5367	66.791	75	66.6667	9.83607	12.8205	12.2494	8.96552	1.70828	1.72414	0.877193	0	0.934579	0.223714
19	0.656774	0.637208	0.850279	0.860249	2.53417	2.90957	3.55076	3.53994	1.32739	1.50483	1.75402	1.57536	0.112269	0.158267	0.240871	0.107946	0.03822	0.00674951	0.00446184	0	0.0100717	0.00204188	0	0			19	21.9911	19.1038	21.6981	20.3036	63.1179	62.1483	69.8947	67.7201	59.6774	61.4232	73.1602	63.4043	13	12.2807	12	9.40367	1.89155	1.45278	0.550964	0	1.41593	0.21322
20	0.54228	0.593243	0.670272	0.685366	2.5939	2.92346	3.48081	3.4693	1.36302	1.36161	1.82319	1.48788	0.150042	0.127077	0.212773	0.118943	0.0286249	0.00519824	0.00419005	0.0013546	0.00768745	0.000698934	0.00165786	0.00387422			20	17.0487	14.8402	17.1053	16.4486	60.687	57	65.8228	62.1315	56.4935	56.1594	67.382	57.0833	14.5695	11	13.9738	10.1149	1.51515	1.18203	0.667557	0.182482	0.859107	0.210084
21	0.424553	0.388826	0.525569	0.516542	2.37564	2.73143	3.44656	3.62366	1.31153	1.30665	1.67141	1.35915	0.132098	0.152489	0.181216	0.117716	0.0366421	0.00508008	0.00483123	0	0.00277455	0	0	0.000763943			21	12.5341	12.6106	13.198	13.4791	53.7313	48.2234	61.3588	59.8639	51.1111	52.7881	63.5593	52.9167	13.5922	11.9289	15.1316	8.81671	2.1118	0.697674	0.516796	0	0.496689	0
22	0.318271	0.269667	0.484615	0.450165	2.29573	2.70499	3.45319	3.35776	1.27115	1.15931	1.58326	1.31632	0.137497	0.150472	0.217981	0.108828	0.0357491	0.0119189	0.00346188	0	0.0271384	0	0	0			22	10.2632	9.0708	10.9863	10.8202	50.3759	48.062	58.1197	53.4676	44.7284	46.2094	57.4468	48.3333	13.4615	14.75	15.894	11.1364	1.43027	2.00893	0.499376	0	0.791139	0
23	0.226378	0.242659	0.383794	0.410699	2.11831	2.57655	3.67369	3.225	1.26015	1.27469	1.51481	1.27079	0.175064	0.160044	0.206656	0.106519	0.03063	0.0128487	0.00263858	0	0.00180393	0	0.000692609	0.0010999			23	8.60759	7.75862	10.1096	7.30051	44.1948	42.6396	54.9683	46.9663	41.3793	41.2639	51.7391	42.9752	14.791	13.9706	14.1612	10.7798	1.77305	1.51844	0.4914	0	0.308166	0
24	0.150118	0.179951	0.274187	0.40616	2.14049	2.47272	3.29264	3.1288	1.21168	1.21316	1.37885	1.3803	0.196273	0.160952	0.241313	0.120882	0.0310446	0.00919583	0.0018433	0	0.00210274	0	0	0			24	6.69145	5.97015	7.52688	6.32091	39.6296	39.7436	51.0504	45.7965	38.3387	38.5185	45.1477	39.4191	16.0377	15.7248	15.7895	11.8721	1.68919	1.45228	0.241546	0	0.601504	0
[truncated: 2 more columns]
