# Supplementary material for: A novel biosensor for the spatiotemporal analysis of STING activation during innate immune responses to dsDNA
Source: EMBO J. 2025 Feb 21;44(7):2157–82. doi: 10.1038/s44318-025-00370-y (PMC11962129; doi:10.1038/s44318-025-00370-y)
Supplement: Supplementary file 14 — Source data Fig. 3 [file 44318_2025_370_MOESM14_ESM.zip]

Archive with 15 entries (12 files):
- Figure 3/._.DS_Store
- Figure 3/._Fig 3B.xlsx
- Figure 3/._Fig 3D.xlsx
- Figure 3/._Fig 3F.xlsx
- Figure 3/._Fig 3G.xlsx
- Figure 3/.DS_Store
- Figure 3/Fig 3A Word Place Holder/
- Figure 3/Fig 3B.xlsx
- Figure 3/Fig 3C Word Place Holder/
- Figure 3/Fig 3D.xlsx
- Figure 3/Fig 3E Word Place Holder/
- Figure 3/Fig 3E Word Place Holder/._.DS_Store
- Figure 3/Fig 3E Word Place Holder/.DS_Store
- Figure 3/Fig 3F.xlsx
- Figure 3/Fig 3G.xlsx
