# Supplementary material for: A novel biosensor for the spatiotemporal analysis of STING activation during innate immune responses to dsDNA
Source: EMBO J. 2025 Feb 21;44(7):2157–82. doi: 10.1038/s44318-025-00370-y (PMC11962129; doi:10.1038/s44318-025-00370-y)
Supplement: Supplementary file 14 — Source data Fig. 3 [file 44318_2025_370_MOESM14_ESM.zip › Figure 3/Fig 3B.xlsx]

## Sheet: Fig 3B
		HEk10																				HeK30
	0	0	0	0	0	0	0	0	0	0	0	0	0	0	0	0	0	0	0	0	0	0	0	0	0	0	0	0	0	0	0	0	0	0	0	0	0	0	0	0	0
	1	0	0	0	0	0	12.5	0	0	0	0	0	0	10	0	0	0	0	0	0	0	0	0	0	0	0	0	0	0	0	0	0	0	0	0	0	0	0	0	0	0
	2	60	66.6667	0	0	57.1429	92.8571	0	0	100	0	0	0	80	100	0	0	0	0	62.5	37.5	22.2222	0	0	0	0	0	0	0	0	0	0	0	33.3333	91.6667	0	0	0	0	26.9231	0
	3	100	100	12.5	71.4286	100	100	27.2727	57.1429	100	50	66.6667	57.1429	100	100	66.6667	42.8571	100	54.5455	87.5	100	33.3333	23.5294	0	50	58.8235	0	29.4118	10	20	41.6667	25	27.7778	100	100	9.09091	0	0	81.8182	57.6923	0
	4	100	100	100	100	100	100	90.9091	100	100	100	100	100	100	100	100	100	100	100	100	100	100	82.3529	0	70.5882	70.5882	69.2308	67.6471	30	88	83.3333	70.8333	55.5556	100	100	45.4545	47.0588	54.5455	100	84.6154	40
	5	100	100	100	100	100	100	100	100	100	100	100	100	100	100	100	100	100	100	100	100	100	100	25	94.1176	94.1176	100	100	50	100	95.8333	91.6667	83.3333	100	100	81.8182	100	90.9091	100	100	100
	6	100	100	100	100	100	100	100	100	100	100	100	100	100	100	100	100	100	100	100	100	100	100	37.5	100	100	100	100	100	100	100	100	94.4444	100	100	100	100	100	100	100	100
	7	100	100	100	100	100	100	100	100	100	100	100	100	100	100	100	100	100	100	100	100	100	100	100	100	100	100	100	100	100	100	100	94.4444	100	100	100	100	100	100	100	100
	8	100	100	100	100	100	100	100	100	100	100	100	100	100	100	100	100	100	100	100	100	100	100	100	100	100	100	100	100	100	100	100	94.4444	100	100	100	100	100	100	100	100
	9	100	100	100	100	100	100	100	100	100	100	100	100	100	100	100	100	100	100	100	100	100	100	100	100	100	100	100	100	100	100	100	94.4444	100	100	100	100	100	100	100	100
