# Supplementary material for: A novel biosensor for the spatiotemporal analysis of STING activation during innate immune responses to dsDNA
Source: EMBO J. 2025 Feb 21;44(7):2157–82. doi: 10.1038/s44318-025-00370-y (PMC11962129; doi:10.1038/s44318-025-00370-y)
Supplement: Supplementary file 14 — Source data Fig. 3 [file 44318_2025_370_MOESM14_ESM.zip › Figure 3/Fig 3D.xlsx]

## Sheet: Fig 3D
		HeLa10																				HeLa30																				HeLa50
	0	0	0	0	0	0	0	0	0	0	0	0	0	0	0	0	0	0	0	0		0	0	0	0	0	0	0	0	0	0	0	0	0	0	0	0	0	0	0		0	0	0	0	0	0	0	0
	1	0	0	0	0	0	0	0	0	0	0	0	0	0	0	0	0	0	0	0		0	0	0	0	0	0	0	0	0	0	0	0	0	0	0	0	0	0	0		0	0	0	0	0	0	0	0
	2	0	0	0	0	0	0	0	0	0	0	0	0	0	0	0	0	0	0	0		0	0	0	0	0	0	0	0	0	0	0	0	0	0	0	0	0	0	0		0	0	0	0	0	0	0	0
	3	0	0	0	0	0	0	0	0	25	0	0	25	0	0	0	20	0	0	0		0	0	0	0	0	0	0	0	0	0	0	0	0	0	0	0	0	0	0		0	0	0	0	0	0	0	0
	4	0	0	0	0	0	0	0	0	62.5	0	0	50	0	0	0	40	0	0	0		0	0	0	0	0	0	0	0	0	0	0	0	0	0	0	0	0	0	0		0	0	0	0	0	0	0	0
	5	16.6667	0	0	0	0	0	0	0	62.5	0	0	75	0	0	0	40	0	0	0		0	0	0	0	0	0	0	0	0	0	0	0	0	0	0	0	0	0	0		0	0	0	0	0	0	0	0
	6	50	0	0	0	0	0	0	0	100	0	25	75	0	0	0	80	0	0	0		0	0	0	0	0	0	0	0	22.2222	0	0	15.3846	0	0	0	0	0	0	0		0	0	0	0	0	0	0	0
	7	66.6667	0	0	0	0	0	0	12.5	100	0	37.5	75	12.5	0	0	80	0	0	0		0	0	0	0	0	0	0	0	22.2222	0	0	15.3846	0	0	0	18.1818	0	0	0		0	0	0	0	0	0	0	0
	8	83.3333	14.2857	0	0	0	10	0	37.5	100	40	50	75	37.5	0	0	80	9.09091	0	0		0	0	0	0	0	7.69231	0	0	22.2222	15.3846	7.69231	30.7692	0	0	0	18.1818	0	0	0		0	0	0	0	0	5.26316	0	0
	9	100	28.5714	14.2857	0	0	30	0	50	100	40	62.5	75	75	0	0	100	9.09091	14.2857	0		14.2857	0	0	0	0	15.3846	0	10	44.4444	30.7692	15.3846	30.7692	0	0	0	18.1818	0	0	0		0	0	0	0	0	5.26316	0	0
	10	100	28.5714	42.8571	0	0	60	0	50	100	80	75	75	100	12.5	0	100	9.09091	14.2857	0		21.4286	0	9.09091	0	0	23.0769	0	10	44.4444	30.7692	23.0769	30.7692	15.3846	0	0	45.4545	0	0	0		0	0	0	0	0	5.26316	0	0
	11	100	50	57.1429	0	0	60	11.1111	75	100	100	100	75	100	12.5	22.2222	100	18.1818	42.8571	16.6667		28.5714	0	27.2727	0	0	30.7692	0	30	44.4444	53.8462	30.7692	30.7692	23.0769	0	0	45.4545	0	5.55556	0		0	0	0	0	0	5.26316	0	0
	12	100	50	57.1429	0	0	90	11.1111	100	100	100	100	75	100	42.8571	44.4444	100	18.1818	42.8571	16.6667		50	9.09091	54.5455	0	0	30.7692	0	60	44.4444	53.8462	30.7692	30.7692	38.4615	0	0	63.6364	0	5.55556	0		0	9.09091	0	0	0	5.26316	0	0
	13	100	66.6667	57.1429	0	0	90	11.1111	100	100	100	100	75	100	57.1429	55.5556	100	36.3636	42.8571	50		50	9.09091	72.7273	0	0	30.7692	0	60	44.4444	53.8462	38.4615	30.7692	53.8462	14.2857	9.09091	63.6364	0	11.1111	0		0	9.09091	18.1818	0	0	5.26316	0	16.6667
	14	100	66.6667	57.1429	11.1111	0	90	33.3333	100	100	100	100	100	100	57.1429	100	100	36.3636	57.1429	50		57.1429	9.09091	72.7273	6.66667	0	30.7692	0	60	44.4444	61.5385	38.4615	61.5385	53.8462	21.4286	18.1818	63.6364	0	16.6667	0		4.54545	9.09091	31.8182	4	0	10.5263	0	16.6667
	15	100	66.6667	57.1429	22.2222	0	90	33.3333	100	100	100	100	100	100	75	100	100	36.3636	57.1429	66.6667		64.2857	9.09091	72.7273	13.3333	0	30.7692	0	70	55.5556	61.5385	38.4615	69.2308	61.5385	21.4286	45.4545	100	0	16.6667	0		4.54545	9.09091	31.8182	8	0	10.5263	0	16.6667
	16	100	66.6667	57.1429	33.3333	0	90	44.4444	100	100	100	100	100	100	75	100	100	36.3636	57.1429	66.6667		71.4286	9.09091	72.7273	13.3333	0	38.4615	0	70	55.5556	61.5385	38.4615	69.2308	61.5385	21.4286	63.6364	100	16.6667	16.6667	0		4.54545	9.09091	31.8182	8	0	10.5263	0	16.6667
	17	100	66.6667	57.1429	44.4444	0	90	44.4444	100	100	100	100	100	100	75	100	100	36.3636	57.1429	66.6667		71.4286	18.1818	72.7273	13.3333	0	38.4615	0	70	55.5556	61.5385	38.4615	69.2308	61.5385	21.4286	100	100	16.6667	16.6667	0		4.54545	18.1818	31.8182	8	0	10.5263	0	16.6667
	18	100	66.6667	57.1429	55.5556	0	100	55.5556	100	100	100	100	100	100	75	100	100	36.3636	57.1429	66.6667		71.4286	18.1818	72.7273	13.3333	0	38.4615	6.66667	70	55.5556	61.5385	46.1538	84.6154	69.2308	28.5714	100	100	16.6667	27.7778	7.69231		4.54545	18.1818	31.8182	8	0	26.3158	5	16.6667
[truncated: 11 more columns]
