# Supplementary material for: A novel biosensor for the spatiotemporal analysis of STING activation during innate immune responses to dsDNA
Source: EMBO J. 2025 Feb 21;44(7):2157–82. doi: 10.1038/s44318-025-00370-y (PMC11962129; doi:10.1038/s44318-025-00370-y)
Supplement: Supplementary file 14 — Source data Fig. 3 [file 44318_2025_370_MOESM14_ESM.zip › Figure 3/Fig 3F.xlsx]

## Sheet: Fig 3F
LEFT																																											RIGHT panel
Time	1uM diABZI								250 ng mL								100 ng mL								50 ng mL								Control										Time	1uM diABZI
0	0	0	0.000588955	0.0324745					0.00099435	0.00452013	0.0030296	0.00314045	0.00968889	0	0.000717274	0.000549457	0	0.00744046	0.00763626	0.00301302	0.00115605	0.00327825	0.00524774	0.0150051	0	0.000987435	0	0	0.00313526	0			0.00950236	0.00555862	0.00707624	0.000508941							0	0	0	0.571429	14.2857
1	0.146291	0.14102	0.208884	0.214454					0.00217101	0.00128552	0.0024939	0.00476493	0.0088195	0	0.000951495	0	0.00114023	0.00550168	0.00449818	0.0022621	0.00649684	0.00467068	0.00541598	0.00807338	0	0.00609041	0	0	0.000234405	0			0.00835394	0.00170978	0.0118113	0							1	61.6883	62.7119	73.2955	70.4762
2	0.304364	0.297788	0.330725	0.417884					0	0.00289107	0.00398529	0.0123138	0.00420744	0.00406614	0.00306263	0.00103715	0.000992796	0.00767639	0.0092485	0.00490976	0.00236718	0.00278071	0.0304221	0.00724701	0.0033338	0.00122346	0.00396037	0	0.00552311	0.00360296			0.00862103	0.00520318	0.00646565	0.001892							2	91.7722	88.2353	95.4545	93.578
3	0.405421	0.389692	0.467572	0.533025					0.00922839	0.0075928	0.00293108	0.0378797	0.0339729	0.0297686	0.0242797	0.0324379	0.0158295	0.0215657	0.0257196	0.00958474	0.027311	0.00907061	0.0708946	0.0186318	0.0199082	0.00718491	0.035988	0	0.00890184	0.0111749			0.00568154	0.00774382	0.00897704	0.00406597							3	94.2308	94.0678	96.0452	95.5752
4	0.483222	0.452057	0.552584	0.576082					0.0330146	0.0437008	0.0104329	0.0772621	0.0849375	0.0721317	0.05318	0.137668	0.0553477	0.0492443	0.0358168	0.0264839	0.113819	0.0237139	0.108114	0.0334192	0.0333761	0.00305053	0.0669249	0	0.0210618	0.0343769			0.00644724	0.008543	0.0096548	0.00085914							4	97.4026	94.9153	96.648	94.6903
5	0.593911	0.561337	0.634235	0.668354					0.066769	0.0831256	0.0629237	0.17051	0.142206	0.151686	0.140665	0.236934	0.0996862	0.0871402	0.0694036	0.0461435	0.144803	0.0416321	0.174773	0.0676197	0.048968	0.00278935	0.108183	0	0.0400167	0.0596401			0.0116336	0.00661719	0.0192589	0.00586903							5	96.8553	93.2203	97.2222	96.4912
6	0.675231	0.621246	0.734583	0.681042					0.132001	0.189237	0.123498	0.284819	0.193814	0.256494	0.228144	0.316466	0.126794	0.131569	0.0920403	0.0778382	0.200655	0.0645193	0.244256	0.0636424	0.0654755	0.0115617	0.174974	0.00249038	0.071136	0.0951704			0.0138111	0.0157333	0.0183596	0.000671839							6	96.25	94.9153	97.2973	96.6102
7	0.735434	0.673675	0.823779	0.858653					0.185031	0.273217	0.231022	0.373873	0.251161	0.316473	0.322394	0.410348	0.216008	0.182547	0.13735	0.119134	0.291606	0.0963023	0.312477	0.112305	0.0835604	0.0274825	0.193833	0.00419569	0.0724608	0.159061			0.0228148	0.0186979	0.0139455	0.00337147							7	96.8944	95	96.1957	97.3684
8	0.761628	0.708722	0.810008	0.841382					0.224976	0.408676	0.311551	0.441738	0.314559	0.328058	0.392074	0.503845	0.272389	0.217948	0.179351	0.161641	0.328592	0.0976182	0.398783	0.150213	0.105729	0.0320453	0.245682	0.0038646	0.100725	0.172228			0.0299553	0.0176308	0.0170358	0.00504999							8	96.8944	94.958	96.7213	96.6387
9	0.795283	0.776716	0.869321	0.798825					0.284132	0.448921	0.378737	0.566488	0.339112	0.457144	0.492086	0.575984	0.280565	0.293993	0.224088	0.206236	0.407491	0.119485	0.46114	0.180727	0.116441	0.040465	0.332552	0.00505478	0.131423	0.246277			0.0234591	0.0168194	0.0145619	0.00468187							9	97.5	94.958	94.6524	96.6387
10	0.732576	0.71317	0.724443	0.787453					0.374626	0.544041	0.469924	0.641052	0.36615	0.459778	0.489019	0.528639	0.35988	0.317735	0.215919	0.213996	0.435268	0.155187	0.532097	0.211699	0.128954	0.063216	0.325657	0.00670923	0.136044	0.265083			0.0241296	0.012987	0.0167811	0.00169898							10	98.1132	94.1176	92.4731	95
11	0.747337	0.694415	0.731914	0.799053					0.372232	0.610047	0.542738	0.779834	0.406204	0.452912	0.560714	0.624949	0.408275	0.341482	0.238174	0.254551	0.548927	0.150602	0.60259	0.23097	0.138007	0.0947047	0.403992	0.0120274	0.1685	0.309055			0.026006	0.0101888	0.0106293	0.00339273							11	96.2963	94.0678	92.3497	96.5517
12	0.572454	0.677732	0.631637	0.702388					0.435124	0.625109	0.607593	0.735051	0.395097	0.443509	0.592988	0.623102	0.411192	0.360027	0.258461	0.269963	0.518382	0.138757	0.562756	0.232803	0.160034	0.103133	0.412948	0.0101052	0.176351	0.354109			0.0362317	0.00926291	0.0200338	0.00592284							12	96.2264	94.7368	87.5	95
13	0.544145	0.523232	0.55816	0.685969					0.414914	0.68457	0.610759	0.753259	0.415755	0.431142	0.574585	0.554821	0.398515	0.398026	0.243044	0.2528	0.525359	0.145874	0.610977	0.231977	0.183017	0.110155	0.38006	0.0124617	0.199167	0.340982			0.0315165	0.00798775	0.0161024	0.00628212							13	86.7925	83.6207	82.8877	92.5
14	0.522868	0.518435	0.497733	0.551796					0.460278	0.73784	0.703509	0.896092	0.385422	0.437451	0.561142	0.593595	0.476777	0.410009	0.27148	0.292253	0.597822	0.176007	0.694731	0.249981	0.226757	0.120441	0.359976	0.0161274	0.231651	0.380724			0.0351499	0.0107217	0.0167693	0.00655093							14	79.8742	81.8966	73.262	88.4298
15	0.441003	0.408033	0.38016	0.609983					0.421901	0.709683	0.74913	0.886282	0.355038	0.397493	0.476818	0.562966	0.422368	0.354702	0.235844	0.273308	0.596028	0.181494	0.697634	0.295233	0.207873	0.126677	0.35972	0.02384	0.210793	0.447074			0.0396523	0.00622343	0.0229266	0.00524807							15	71.9512	70.4348	61.7486	82.9268
16	0.485533	0.380736	0.349488	0.59413					0.578296	0.734582	0.652779	0.931302	0.368975	0.410475	0.491709	0.577047	0.454872	0.392911	0.268297	0.275127	0.685836	0.214817	0.688629	0.305823	0.268519	0.132665	0.372239	0.0255391	0.269557	0.473784			0.0454542	0.00690822	0.0290066	0.00294791							16	67.9245	65.2174	60.9626	77.0492
17	0.347474	0.309246	0.24888	0.51921					0.521856	0.78944	0.722483	0.955	0.356553	0.310892	0.449518	0.640778	0.402212	0.367824	0.280107	0.267845	0.715166	0.177624	0.662284	0.277296	0.280205	0.136131	0.368624	0.0189272	0.275425	0.428682			0.0774913	0.00794429	0.0277126	0.00267306							17	61.1111	59.8214	47.8495	70
18	0.279897	0.264731	0.195557	0.461796					0.497794	0.81597	0.734304	0.913123	0.325623	0.341346	0.364562	0.63051	0.365949	0.317045	0.243756	0.246778	0.63061	0.172556	0.700491	0.270391	0.295142	0.166772	0.362458	0.0212643	0.275878	0.578186			0.0786031	0.00563384	0.0255406	0.00124193							18	55.625	49.5495	40.4372	63.8655
