# Supplementary material for: A novel biosensor for the spatiotemporal analysis of STING activation during innate immune responses to dsDNA
Source: EMBO J. 2025 Feb 21;44(7):2157–82. doi: 10.1038/s44318-025-00370-y (PMC11962129; doi:10.1038/s44318-025-00370-y)
Supplement: Supplementary file 14 — Source data Fig. 3 [file 44318_2025_370_MOESM14_ESM.zip › Figure 3/Fig 3G.xlsx]

## Sheet: Fig 3G
LEFT																		RIGHT
Time (h)	TOTOneg								TOTOpositive									Time (h)	TOTOneg								TOTOpositive
0	0	0.000715373	0	0.0044047	0.00347994	0	0	0	0	0	0	0	0	0	0	0		0	0	0.694444	0	0.735294	0.719424	0	0	0	0	0	0	0	0	0	0	0
1	0	0	0	0	0	0	0	0	0	0	0	0	0.0731579	0	0	0		1	0	0	0	0	0	0	0	0	0	0	0	0	10	0	0	0
2	0	0	0	0.0041834	0	0	0	0	0	0	0	0	0	0.00291808	0.00497245	0		2	0	0	0	0.662252	0	0	0	0	0	0	0	0	0	1.81818	2.17391	0
3	0	0	0	0.00137054	0	0.00233694	0.00440672	0	0.018969	0.0227891	0.0209364	0.0321625	0.0601635	0.0499699	0.0184674	0.0422618		3	0	0	0	1.2987	0	1.5544	1.21212	0	13.0435	5.26316	10	10.1695	11.5385	14.8649	7.57576	11.0169
4	0.0072558	0.00188316	0.00253649	0.00907705	0.0159748	0.00829327	0.00898693	0.00814917	0.0515775	0.0684771	0.0162227	0.100336	0.0713331	0.0971074	0.051159	0.112232		4	2.6178	1.16959	1.06383	2.58065	6	3.64583	2.5	3.125	13.3333	13.2353	3.57143	24.0964	20	27.0588	15.9091	34.0278
5	0.0360949	0.0105914	0.00351073	0.0396769	0.0429813	0.0437634	0.0334256	0.0240636	0.159123	0.0982131	0.100706	0.205329	0.189926	0.224226	0.133883	0.242286		5	8.67347	2.90698	1.5625	8.02469	11.7284	12.6904	10	7.25389	26.6667	21.4286	21.0526	40.7767	38.1579	38	33.6842	55.3333
6	0.0579658	0.0345861	0.0228531	0.0217201	0.0821126	0.0887103	0.084612	0.0464072	0.215718	0.218948	0.12779	0.297751	0.268479	0.320569	0.208089	0.37125		6	15.1042	7.10383	7.40741	6.25	19.1083	18.2266	17.2619	10.3627	43.3962	44.1176	30.1075	55.1181	55.5556	50	50.495	75.1553
7	0.0859881	0.0751901	0.0890251	0.074815	0.101532	0.124168	0.104948	0.0422575	0.281206	0.330834	0.238257	0.413998	0.330402	0.418216	0.30881	0.460481		7	21.7617	17.2222	15.1351	16.129	20	24.2574	21.0526	11.3095	57.1429	57.6923	50.4854	70.4918	64.3836	63.5514	63.0631	86.9048
8	0.133039	0.094702	0.110163	0.0741018	0.121541	0.147787	0.112214	0.0495715	0.413413	0.388423	0.375499	0.44526	0.45657	0.376719	0.429866	0.544941		8	25.5102	24.1379	22.6316	15.0943	25.4545	28.5714	25.4438	11.3095	52.9412	75.4717	62.1622	77.4194	70	74.2574	71.028	91.2281
9	0.175404	0.137837	0.145046	0.115261	0.128238	0.191462	0.186402	0.0740704	0.389668	0.531361	0.509577	0.582825	0.461153	0.487824	0.466434	0.593802		9	35.2041	31.5476	28.9617	20.7547	26.5823	37.1134	28.3133	14.4737	52.8302	89.2157	77.6699	90.5512	74.2857	78.3505	78.0952	92.9412
10	0.219053	0.203041	0.165396	0.134535	0.161609	0.241743	0.184146	0.0526532	0.644294	0.595255	0.492172	0.646578	0.420943	0.467677	0.570816	0.58507		10	39.0863	33.9181	35.9116	21.4286	31.4103	37.7049	27.2727	10.828	63.4615	90.3846	84.6154	90	65.2778	81.5217	84.9057	90.5325
