# Supplementary material for: A novel biosensor for the spatiotemporal analysis of STING activation during innate immune responses to dsDNA
Source: EMBO J. 2025 Feb 21;44(7):2157–82. doi: 10.1038/s44318-025-00370-y (PMC11962129; doi:10.1038/s44318-025-00370-y)
Supplement: Supplementary file 15 — Source data Fig. 4 [file 44318_2025_370_MOESM15_ESM.zip]

Archive with 15 entries (14 files):
- Figure 4/._.DS_Store
- Figure 4/._Fig 4B.xlsx
- Figure 4/._Fig 4C.xlsx
- Figure 4/._Fig 4D.xlsx
- Figure 4/.DS_Store
- Figure 4/Fig 4A/
- Figure 4/Fig 4A/._.DS_Store
- Figure 4/Fig 4A/._0.5 MOI Influenza A.tif
- Figure 4/Fig 4A/.DS_Store
- Figure 4/Fig 4A/0.5 MOI HSV1.tif
- Figure 4/Fig 4A/0.5 MOI Influenza A.tif
- Figure 4/Fig 4A/Control 24 hrs.tif
- Figure 4/Fig 4B.xlsx
- Figure 4/Fig 4C.xlsx
- Figure 4/Fig 4D.xlsx
