# Supplementary material for: A novel biosensor for the spatiotemporal analysis of STING activation during innate immune responses to dsDNA
Source: EMBO J. 2025 Feb 21;44(7):2157–82. doi: 10.1038/s44318-025-00370-y (PMC11962129; doi:10.1038/s44318-025-00370-y)
Supplement: Supplementary file 15 — Source data Fig. 4 [file 44318_2025_370_MOESM15_ESM.zip › Figure 4/Fig 4B.xlsx]

## Sheet: Fig 4B
	MEAN	SED
	HSV-1		Influenza		Control
0	1	0.0933573	1	0.0730382	1	0.0581679
	1.38707	0.0827046	1.27014	0.0919978	1.13057	0.0804792
2	1.26381	0.0717179	0.908434	0.0677309	0.985149	0.0688053
	1.17053	0.0677616	0.810413	0.0540974	0.776868	0.0518133
4	1.29631	0.0852318	0.875388	0.0668925	0.959326	0.0895849
	1.20613	0.0738169	0.786575	0.0508572	0.848518	0.0845401
6	1.45281	0.0784352	0.901291	0.070555	0.868097	0.0721109
	1.34442	0.0877029	0.659122	0.0520356	0.759411	0.0602955
8	1.6309	0.0648646	0.765835	0.0655892	0.910953	0.0786037
	1.48422	0.069408	0.606971	0.045086	0.692368	0.0666624
10	1.83182	0.0865336	0.670482	0.0522545	0.884161	0.0742552
	1.67851	0.0861282	0.587264	0.0396841	0.753834	0.0767437
12	2.08296	0.103066	0.761102	0.0483542	0.76626	0.0820063
	1.833	0.0806972	0.582014	0.0435198	0.608595	0.0635398
14	2.32351	0.103951	0.783133	0.0331981	0.803055	0.0715871
	2.13283	0.106939	0.578227	0.0427269	0.595926	0.046396
16	2.54383	0.107336	0.885973	0.0855982	0.699764	0.0568398
	2.44139	0.109209	0.637091	0.0556834	0.587198	0.0508203
18	2.90974	0.125006	0.715405	0.0576362	0.660908	0.0622573
	2.60806	0.104421	0.573064	0.0526502	0.497848	0.0432065
20	3.02057	0.135554	0.610844	0.0517934	0.57568	0.0436795
	2.8916	0.126705	0.484338	0.0401572	0.441232	0.0398251
22	3.6204	0.155151	0.806971	0.059533	0.627993	0.0600067
	4.41016	0.141016	0.981928	0.0592212	0.704431	0.0513134
24	3.93744	0.192801	0.636968	0.0435958	0.540995	0.0580703
