# Supplementary material for: A novel biosensor for the spatiotemporal analysis of STING activation during innate immune responses to dsDNA
Source: EMBO J. 2025 Feb 21;44(7):2157–82. doi: 10.1038/s44318-025-00370-y (PMC11962129; doi:10.1038/s44318-025-00370-y)
Supplement: Supplementary file 15 — Source data Fig. 4 [file 44318_2025_370_MOESM15_ESM.zip › Figure 4/Fig 4C.xlsx]

## Sheet: Fig 4C
Mock	mCherry +	mCherry -
2.31788	9.52381	16.4557
	10.9375	11.6279
	13.1868	15.5556
	7.36842
	8.91089	16.129
	12.1212	11.1111
	4.21053	18.1818
