# Supplementary material for: A novel biosensor for the spatiotemporal analysis of STING activation during innate immune responses to dsDNA
Source: EMBO J. 2025 Feb 21;44(7):2157–82. doi: 10.1038/s44318-025-00370-y (PMC11962129; doi:10.1038/s44318-025-00370-y)
Supplement: Supplementary file 15 — Source data Fig. 4 [file 44318_2025_370_MOESM15_ESM.zip › Figure 4/Fig 4D.xlsx]

## Sheet: Fig 4D
HSV1
-				Acyclovir
Mock	mCherry +	mCherry -		Mock	mCherry +	mCherry -
0	9.70149	15.3846		0	10.4348	5.70175
0	15.2778	13.7931		0	8.94309	1.50376
0	13.3333	27.957		0	9.70874	4.62428
0	18.6275	18.2927		0	6.94444	6.74157
0	8.75	13.9241		0	7.5	4.54545
0	10	12.6582		0	7.69231	5.76923
0	13.3333	11.9266
