# Supplementary material for: A novel biosensor for the spatiotemporal analysis of STING activation during innate immune responses to dsDNA
Source: EMBO J. 2025 Feb 21;44(7):2157–82. doi: 10.1038/s44318-025-00370-y (PMC11962129; doi:10.1038/s44318-025-00370-y)
Supplement: Supplementary file 16 — Source data Fig. 5 [file 44318_2025_370_MOESM16_ESM.zip]

Archive with 26 entries (23 files):
- Figure 5/._.DS_Store
- Figure 5/._Fig 5B.xlsx
- Figure 5/._Fig 5C.xlsx
- Figure 5/._Fig 5F.xlsx
- Figure 5/.DS_Store
- Figure 5/Fig 5B.xlsx
- Figure 5/Fig 5C.xlsx
- Figure 5/Fig 5D/
- Figure 5/Fig 5D/._.DS_Store
- Figure 5/Fig 5D/._Images from Abberior microscope
- Figure 5/Fig 5D/.DS_Store
- Figure 5/Fig 5D/Images from Abberior microscope/
- Figure 5/Fig 5D/Images from Abberior microscope/._4 Color.paper.url
- Figure 5/Fig 5D/Images from Abberior microscope/._Hela Apo q ddC.obf
- Figure 5/Fig 5D/Images from Abberior microscope/._Hela APO Q.obf
- Figure 5/Fig 5D/Images from Abberior microscope/._HeLa CTRL .obf
- Figure 5/Fig 5D/Images from Abberior microscope/._Hela CTRL ddC.obf
- Figure 5/Fig 5D/Images from Abberior microscope/4 Color.paper.url
- Figure 5/Fig 5D/Images from Abberior microscope/Hela Apo q ddC.obf
- Figure 5/Fig 5D/Images from Abberior microscope/Hela APO Q.obf
- Figure 5/Fig 5D/Images from Abberior microscope/HeLa CTRL .obf
- Figure 5/Fig 5D/Images from Abberior microscope/Hela CTRL ddC.obf
- Figure 5/Fig 5E Word Place Holder/
- Figure 5/Fig 5E Word Place Holder/._.DS_Store
- Figure 5/Fig 5E Word Place Holder/.DS_Store
- Figure 5/Fig 5F.xlsx
