# Supplementary material for: A novel biosensor for the spatiotemporal analysis of STING activation during innate immune responses to dsDNA
Source: EMBO J. 2025 Feb 21;44(7):2157–82. doi: 10.1038/s44318-025-00370-y (PMC11962129; doi:10.1038/s44318-025-00370-y)
Supplement: Supplementary file 16 — Source data Fig. 5 [file 44318_2025_370_MOESM16_ESM.zip › Figure 5/Fig 5B.xlsx]

## Sheet: Fig 5B
Time (h)	Control			COMBO 1µM			COMBO 1µM + QvD			diABZ 0,5 µM
0	1	1	1	1	1	1	1	1	1	1	1	1
1	0.585351	0.778573	0.818218	1.65356	1.75206	1.0487	0.712056	0.843922	0.648696	0.922467	0.825976	0.789757
2	0.545651	0.767508	0.865519	1.41698	1.70623	1.40109	0.482493	0.578929	0.429285	1.2336	1.13787	0.966895
3	0.534457	0.791114	0.90215	0.923383	1.12499	0.91378	0.465026	0.484082	0.454519	2.09356	1.83264	1.51778
4	0.532336	0.804119	0.894246	0.756938	1.00995	0.809775	0.573086	0.573782	0.51516	2.70459	2.26477	1.82517
5	0.549878	0.812553	0.920146	0.704895	0.957106	0.767874	0.939253	0.915627	0.7662	3.13302	2.58756	2.16094
6	0.510813	0.817625	0.962655	0.793752	0.9613	0.798164	1.41467	1.57887	1.2307	3.28697	2.66063	2.22895
7	0.613797	0.905191	1.01705	0.839216	1.06155	0.82008	2.08389	2.46699	1.91997	3.50702	2.703	2.35389
8	0.561132	0.939187	0.923838	0.850688	1.11173	0.962742	2.63855	3.15295	2.58249	3.54446	2.96076	2.39326
9	0.630905	0.868106	0.946343	0.854973	1.16004	0.980143	3.0719	3.80076	2.99571	3.59688	3.01518	2.50578
10	0.635429	0.85752	0.979902	0.907667	1.12577	1.00825	3.34735	4.07814	3.363	3.58229	3.05972	2.51711
11	0.693559	0.812399	1.0813	0.923059	1.11927	1.00832	3.44224	4.27818	3.3762	3.63539	3.08096	2.51447
12	0.66336	0.873766	1.06479	0.958756	1.11809	1.04341	3.60016	4.48691	3.4726	3.89844	3.16547	2.53603
13	0.690465	0.85871	1.07366	0.985234	1.22124	1.06034	3.77467	4.5804	3.61189	3.7406	3.17823	2.52595
14	0.615371	0.825966	1.09175	1.01555	1.22212	1.04038	3.86039	4.6834	3.6645	3.66313	3.0572	2.47832
15	0.648803	0.871535	1.09768	1.04402	1.22889	1.08927	3.88517	4.84112	3.70533	3.45534	2.95008	2.41934
16	0.673913	0.853823	1.03836	1.04166	1.26301	1.1457	4.0241	4.93997	3.89803	3.28172	2.78183	2.41195
17	0.596439	0.784291	1.07142	1.03547	1.3647	1.1465	4.2237	4.94255	3.96533	3.09174	2.65728	2.27503
18	0.562223	0.784328	1.02808	1.06857	1.35905	1.17285	4.18508	5.04586	3.97173	2.78035	2.40867	2.11427
19	0.557141	0.768675	0.926137	1.10498	1.37665	1.2093	4.25847	5.01296	4.01654	2.42134	2.16285	1.89438
20	0.526349	0.721783	0.835616	1.05787	1.38516	1.16769	4.40319	5.21962	3.98678	2.12031	1.88796	1.7393
21	0.53102	0.743889	0.932161	1.1317	1.40497	1.18694	4.21064	5.33345	4.06871	1.99941	1.79854	1.56991
22	0.575783	0.822637	0.954624	1.15968	1.42659	1.23409	4.22989	5.3966	4.08661	1.90416	1.61563	1.51977
23	0.594376	0.836943	0.948468	1.19028	1.43161	1.28502	4.28475	5.59848	4.2524	1.69657	1.59403	1.40562
24	0.576123	0.826077	1.09741	1.23091	1.48842	1.35232	4.49383	5.66112	4.31394	1.59756	1.49215	1.28526
