# Supplementary material for: A novel biosensor for the spatiotemporal analysis of STING activation during innate immune responses to dsDNA
Source: EMBO J. 2025 Feb 21;44(7):2157–82. doi: 10.1038/s44318-025-00370-y (PMC11962129; doi:10.1038/s44318-025-00370-y)
Supplement: Supplementary file 16 — Source data Fig. 5 [file 44318_2025_370_MOESM16_ESM.zip › Figure 5/Fig 5C.xlsx]

## Sheet: Fig 5C
Time (h)	Control			COMBO 1µM			COMBO 1µM + QvD			diABZ 0,5 µM
0	1	1	1	1	1	1	1	1	1	1	1	1
1	1.44444	1	1.66667	1	1.33333	1.16667	2.33333	1.16667	0.651282	1.33333	0.833333	0.722222
2	1.61111	1.16667	2	1.33333	1.33333	1.33333	2.33333	0.722222	0.666097	1.33333	0.555556	0.722222
3	1.61111	1.33333	1.83333	1.5	1.33333	1.33333	2	0.722222	0.712678	1.33333	0.944444	0.722222
4	2	1.16667	1.66667	1.33333	1.83333	1.33333	2.16667	0.833333	0.696011	1.66667	0.833333	0.888889
5	2.66667	1.33333	2	2	1.33333	1.83333	2.16667	0.722222	0.67265	1.33333	1.11111	0.722222
6	1.72222	1.16667	2.66667	2.33333	3	4.33333	2.16667	1.05556	0.666097	1.66667	0.833333	0.722222
7	1.22222	1.33333	2.33333	3.5	5	7.33333	2	0.722222	0.697436	1.33333	1	1.05556
8	1.16667	1.33333	2.66667	5.16667	9	10.6667	2.33333	1.05556	0.739744	1.66667	1	1.05556
9	1.33333	1.33333	2.66667	6.66667	15.8333	15.3333	2.16667	1.05556	0.668946	1	1.16667	1.05556
10	1.27778	1.5	2.66667	9.16667	20.3333	20.3333	2.16667	1.05556	0.72037	2.33333	0.833333	1.05556
11	1.38889	2	3	11.1667	26	28.8333	2.33333	1.22222	0.643732	2.66667	0.722222	1.33333
12	1.27778	1.16667	3.16667	15.6667	28.8333	35.5	2	1.22222	0.620086	3.66667	0.722222	1.22222
13	1.44444	1.5	4	18.5	37.3333	45.3333	2.33333	1.5	0.539744	3.33333	1	1.33333
14	1.61111	1.33333	4	22.5	45.5	50.8333	1.66667	1	0.575926	3.33333	1.05556	1.66667
15	1.83333	1.5	4.16667	29.1667	52.1667	59.6667	1.83333	1.27778	0.489886	3.33333	1.05556	1.5
16	1.77778	1.5	4.5	33	57.6667	66.5	1.66667	1.44444	0.539316	3.66667	1.33333	1.61111
17	1.77778	1.66667	5.33333	38	62.3333	73.6667	1.83333	1.44444	0.514103	4	1.55556	1.77778
18	1.83333	2	4.5	41.8333	72.5	81.3333	1.66667	1.44444	0.555983	4.66667	2	2.55556
19	3.22222	1.66667	4.83333	43.5	78.5	84.3333	3	1.11111	0.521795	4	1.83333	2.11111
20	2.61111	1.66667	4.66667	43	78.5	87.5	2	1.44444	0.501852	4.33333	1.94444	1.94444
21	3	2	4.33333	47.5	84.6667	93.1667	2	1.16667	0.479915	3.66667	1.88889	2.61111
22	2.88889	2.33333	4.33333	51.6667	87.6667	98.5	2.16667	1.05556	0.496581	4	2.61111	2.44444
23	3.16667	2.33333	3.83333	61	92.6667	105.667	2.16667	1.33333	0.453276	4.33333	2.94444	3
24	3.61111	2.83333	5.33333	60.6667	102.833	115	2.33333	1.61111	0.444729	4.66667	3.83333	4
