# Supplementary material for: A novel biosensor for the spatiotemporal analysis of STING activation during innate immune responses to dsDNA
Source: EMBO J. 2025 Feb 21;44(7):2157–82. doi: 10.1038/s44318-025-00370-y (PMC11962129; doi:10.1038/s44318-025-00370-y)
Supplement: Supplementary file 16 — Source data Fig. 5 [file 44318_2025_370_MOESM16_ESM.zip › Figure 5/Fig 5D/Images from Abberior microscope/4 Color.paper.url]

[InternetShortcut]
URL=https://www.dropbox.com/scl/fi/z2tcpc7e9vwrxjtp1c2qv
