# Supplementary material for: A novel biosensor for the spatiotemporal analysis of STING activation during innate immune responses to dsDNA
Source: EMBO J. 2025 Feb 21;44(7):2157–82. doi: 10.1038/s44318-025-00370-y (PMC11962129; doi:10.1038/s44318-025-00370-y)
Supplement: Supplementary file 16 — Source data Fig. 5 [file 44318_2025_370_MOESM16_ESM.zip › Figure 5/Fig 5F.xlsx]

## Sheet: Fig 5F
Time (h)	Control			Control (-mtDNA)			COMBO 1µM + QvD			COMBO 1µM + QvD (-mtDNA)
0	1.97436	0.461538	0.564102	1.80769	0.205128	0.371795	2.38462	0.423077	0.307692	1.94872	0.320513	0.205128
1	2.03846	0.423077	0.346154	2.14103	0.192308	0.230769	2.28205	0.282051	0.230769	1.98718	0.269231	0.230769
2	1.8718	0.461539	0.307693	1.69231	0.179487	0.25641	1.9359	0.282051	0.166667	1.64103	0.141026	0.128205
3	1.85897	0.358974	0.397436	1.66667	0.192308	0.269231	1.69231	0.217949	0.25641	1.47436	0.153846	0.0897437
4	1.66667	0.384615	0.269231	1.53846	0.179487	0.320513	1.79487	0.371795	0.179487	1.51282	0.102564	0.115385
5	1.52564	0.346154	0.294872	1.53846	0.192308	0.217949	2.02564	0.628205	0.397436	1.21795	0.128205	0.153846
6	1.08974	0.371795	0.24359	1.24359	0.153846	0.205128	1.07692	1.33333	0.935897	1.01282	0.128205	0.166667
7	0.903846	0.358974	0.346154	1.03846	0.0897433	0.307692	3.44872	1.5641	1.30769	0.923077	0.0897437	0.0512817
8	0.807692	0.211538	0.102564	0.897436	0.0897433	0.288461	4.20513	3.70513	6.57692	0.782051	0.0897437	0.141025
9	0.557693	0.320513	0.25641	0.730769	0.115385	0.153846	13.3846	10	6.61538	0.717949	0.0897433	0.128205
10	0.833333	0.25	0.141026	0.833333	0.153846	0.153846	22.5897	19.6282	20.7692	0.884615	0.115385	0.205128
11	1.10256	0.282051	0.128205	0.692308	0.166667	0.230769	35.5	31.2885	22.359	0.897436	0.192308	0.115385
12	1.19231	0.26923	0.134615	0.666667	0.153846	0.166667	46.0192		21.0385	0.538461	0.166667	0.141026
13	0.461538	0.307692	0.141025	0.525641	0.141026	0.179487		30.8846	38.6538	0.461538	0.141026	0.115385
14	0.788462	0.25641	0.115384	0.5	0.307692	0.192307		30.1923	36.75	0.5	0.24359	0.179487
15	0.666667	0.294872	0.102564	0.679487	0.25	0.0897433	80.1923	50.3269	59.1154	0.410256	0.192308	0.282051
16	0.641026	0.153846	0.076923	0.551282	0.141026	0.153846	70.3077	69.2308	36.2115	0.75641	0.269231	0.282051
17	0.442308	0.166667	0.0897433	0.5	0.179487	0.173077	91.7692	55.5641	39.9038	0.397436	0.294872	0.25641
18	0.692308	0.410256	0.320513	0.557693	0.166667	0.076923	81.5	76.7179	65.0769	0.75641	0.435897	0.461539
19	0.538462	0.307692	0.115385	0.326923	0.141026	0.25	78.7051	78.0192	52.2692	1.19231	0.551282	0.423077
20		0.269231	0.333333		0.153846	0.096154		59.0256	61.1154		0.589743	0.628205
21	0.807692	0.435897	0.333333	0.538462	0.141026	0.230769	101.705	80.6795	71	1.41026	0.666666	0.769231
22	0.653846	0.423077	0.320513	0.538461	0.192308	0.24359	105.513	81.0256	69.7436	1.8718	0.820513	0.846154
