# Supplementary material for: A novel biosensor for the spatiotemporal analysis of STING activation during innate immune responses to dsDNA
Source: EMBO J. 2025 Feb 21;44(7):2157–82. doi: 10.1038/s44318-025-00370-y (PMC11962129; doi:10.1038/s44318-025-00370-y)
Supplement: Supplementary file 17 — Source data Fig. 6 [file 44318_2025_370_MOESM17_ESM.zip]

Archive with 24 entries (20 files):
- Figure 6/._.DS_Store
- Figure 6/._Fig 6B.xlsx
- Figure 6/._Fig 6D.xlsx
- Figure 6/._Fig 6E.xlsx
- Figure 6/._Fig 6F.xlsx
- Figure 6/._Fig 6I.xlsx
- Figure 6/.DS_Store
- Figure 6/Fig 6A Word Place Holder/
- Figure 6/Fig 6B.xlsx
- Figure 6/Fig 6C Word Place Holder/
- Figure 6/Fig 6C Word Place Holder/._.DS_Store
- Figure 6/Fig 6C Word Place Holder/.DS_Store
- Figure 6/Fig 6D.xlsx
- Figure 6/Fig 6E.xlsx
- Figure 6/Fig 6F.xlsx
- Figure 6/Fig 6G/
- Figure 6/Fig 6G/pSTING.jpg
- Figure 6/Fig 6G/pTBK1.jpg
- Figure 6/Fig 6G/STING.jpg
- Figure 6/Fig 6G/TBK1.jpg
- Figure 6/Fig 6H Word Place Holder/
- Figure 6/Fig 6H Word Place Holder/._.DS_Store
- Figure 6/Fig 6H Word Place Holder/.DS_Store
- Figure 6/Fig 6I.xlsx
