# Supplementary material for: A novel biosensor for the spatiotemporal analysis of STING activation during innate immune responses to dsDNA
Source: EMBO J. 2025 Feb 21;44(7):2157–82. doi: 10.1038/s44318-025-00370-y (PMC11962129; doi:10.1038/s44318-025-00370-y)
Supplement: Supplementary file 17 — Source data Fig. 6 [file 44318_2025_370_MOESM17_ESM.zip › Figure 6/Fig 6B.xlsx]

## Sheet: Fig 6B
Time	Control AVE								MN1								MN2								MN3								MN4								MN5								MN6
0		1	1	1	1	1	1	1	1								1								1								1								1								1
1		0.989122	0.948054	0.948054	0.967008	0.961548	0.982548	1.07358	0.997092								0.989764								0.980509								0.911364								0.986071								0.979935
2		0.974506	0.886638	0.886638	0.800085	0.857493	0.875774	1.10883	1.05538								1.01677								1.02187								0.866871								1.04625								0.957676
3		0.92853	0.922784	0.922784	0.830589	0.878434	0.766535	1.00402	0.91754								0.882098								0.94417								0.808424								1.08801								0.884489
4		0.927366	0.760912	0.760912	0.902013	0.922623	0.732713	1.04821	0.91754								0.907692								0.909074								0.716435								1.09002								0.884329
5		0.859952	0.67705	0.67705	0.881441	0.878328	0.769844	0.881105	0.868456								0.912659								0.874976								0.84066								0.979715								0.915315
6		0.798878	0.741494	0.741494	0.983853	0.841789	0.631867	0.943579	0.809416								0.908717								0.87796								0.740234								0.959068								0.937868
7		0.781242	0.592047	0.592047	0.971113	0.841885	0.666664	0.749641	0.763409								0.83808								0.844851								0.742529								0.984384								0.946461
8		0.702532	0.652943	0.652943	0.976195	0.83892	0.575243	0.733797	0.721952								0.803977								0.795078								0.743644								0.868902								0.938003
9		0.686897	0.660935	0.660935	0.986128	0.860317	0.561768	0.669663	0.695498								0.758165								0.775797								0.661639								0.78772								0.820188
10		0.645341	0.578306	0.578306	0.974395	0.825015	0.550651	0.649561	0.643022								0.703473								0.722672								0.608256								0.624604								0.750555
11		0.625587	0.57586	0.57586	0.913581	0.827647	0.439973	0.597624	0.594423								0.609428								0.693763								0.588953								0.621397								0.712018
12		0.635628	0.565911	0.565911	0.860676	0.79581	0.372037	0.650894	0.545044								0.595367								0.652523								0.544613								0.614419								0.716308
13		0.583767	0.584606	0.584606	0.858566	0.748348	0.338955	0.531141	0.51978								0.55133								0.608526								0.457442								0.54925								0.659692
14		0.666515	0.486555	0.486555	0.870115	0.733013	0.289536	0.445855	0.456737								0.511617								0.554001								0.463082								0.54976								0.611706
15		0.579656	0.411235	0.411235	0.859021	0.692614	0.293098	0.464172	0.458117								0.480167								0.559514								0.45895								0.527271								0.662573
16		0.563912	0.367169	0.367169	0.803067	0.688736	0.253023	0.398378	0.431389								0.475776								0.515395								0.408977								0.510428								0.726065
17		0.506803	0.330228	0.330228	0.772631	0.636081	0.191821	0.386125	0.418999								0.467502								0.50196								0.403155								0.464731
18		0.438907	0.363183	0.363183	0.691304	0.580364	0.210712	0.335374	0.403323								0.445801								0.502468								0.449521								0.464463
19		0.421226	0.259669	0.259669	0.643937	0.561082	0.143182	0.294955	0.366576								0.38705								0.49544								0.460378								0.434183
20		0.409375	0.228426	0.228426	0.617189	0.546826	0.10649	0.248518	0.339226																0.471337								0.421729								0.398966
									0.314268
									0.408169
