# Supplementary material for: A novel biosensor for the spatiotemporal analysis of STING activation during innate immune responses to dsDNA
Source: EMBO J. 2025 Feb 21;44(7):2157–82. doi: 10.1038/s44318-025-00370-y (PMC11962129; doi:10.1038/s44318-025-00370-y)
Supplement: Supplementary file 17 — Source data Fig. 6 [file 44318_2025_370_MOESM17_ESM.zip › Figure 6/Fig 6E.xlsx]

## Sheet: Fig 6E
		Control	Reversine
	EXP1	0	5.88235
	EXP2	0.285714	8.54701
	EXP3	0.716846	10.4895
