# Supplementary material for: A novel biosensor for the spatiotemporal analysis of STING activation during innate immune responses to dsDNA
Source: EMBO J. 2025 Feb 21;44(7):2157–82. doi: 10.1038/s44318-025-00370-y (PMC11962129; doi:10.1038/s44318-025-00370-y)
Supplement: Supplementary file 17 — Source data Fig. 6 [file 44318_2025_370_MOESM17_ESM.zip › Figure 6/Fig 6F.xlsx]

## Sheet: Fig 6F
		Control	2 μM diABZI	No micronuclei	cGAS- micronuclei	cGAS+ micronuclei
	EXP1	5.19481	87.5	3.5533	3.7037	4.28571
	EXP2	3.97727	93.0894	4.71698	4.83871	5
	EXP3	4.12371	96.0784	5.47945	4.34783	4.16667
			Note that EXP3 diaZBI is the same data from previous EXP3 experiment shown in Fig 1F
