# Supplementary material for: A novel biosensor for the spatiotemporal analysis of STING activation during innate immune responses to dsDNA
Source: EMBO J. 2025 Feb 21;44(7):2157–82. doi: 10.1038/s44318-025-00370-y (PMC11962129; doi:10.1038/s44318-025-00370-y)
Supplement: Supplementary file 17 — Source data Fig. 6 [file 44318_2025_370_MOESM17_ESM.zip › Figure 6/Fig 6I.xlsx]

## Sheet: Fig 6I
	Control	2 μM diABZI	Micronuclei	No micronuclei	Micronuclei	No micronuclei	Micronuclei	No micronuclei	Micronuclei	No micronuclei
EXP1	1.36986	63.0435	0	0	0	2.5	0	2.94118	0	0
EXP2	1.33333	40.9091	0	0	0	0	0	0	0	1.72414
