# Supplementary material for: A novel biosensor for the spatiotemporal analysis of STING activation during innate immune responses to dsDNA
Source: EMBO J. 2025 Feb 21;44(7):2157–82. doi: 10.1038/s44318-025-00370-y (PMC11962129; doi:10.1038/s44318-025-00370-y)
Supplement: Supplementary file 18 — EV Figure Source Data [file 44318_2025_370_MOESM18_ESM.zip]

Archive with 224 entries (202 files):
- Figure EV1/.DS_Store
- Figure EV1/._.DS_Store
- Figure EV1/._Fig EV1C.xlsx
- Figure EV1/._Fig EV1E.xlsx
- Figure EV1/._Fig EV1F.xlsx
- Figure EV1/._Fig EV1G.xlsx
- Figure EV1/Fig EV1B/.DS_Store
- Figure EV1/Fig EV1B/._.DS_Store
- Figure EV1/Fig EV1B/TBK1.jpg
- Figure EV1/Fig EV1B/pTBK1.jpg
- Figure EV1/Fig EV1B/
- Figure EV1/Fig EV1C.xlsx
- Figure EV1/Fig EV1D/._1_Bref_3h002.nd2
- Figure EV1/Fig EV1D/._1_ctrl_0h002.nd2
- Figure EV1/Fig EV1D/._1_diABZi_3h001.nd2
- Figure EV1/Fig EV1D/1_Bref_3h002.nd2
- Figure EV1/Fig EV1D/1_ctrl_0h002.nd2
- Figure EV1/Fig EV1D/1_diABZi_3h001.nd2
- Figure EV1/Fig EV1D/
- Figure EV1/Fig EV1E.xlsx
- Figure EV1/Fig EV1F.xlsx
- Figure EV1/Fig EV1G.xlsx
- Figure EV1/Fig EV1H/.DS_Store
- Figure EV1/Fig EV1H/._.DS_Store
- Figure EV1/Fig EV1H/IRF3.jpg
- Figure EV1/Fig EV1H/STING.jpg
- Figure EV1/Fig EV1H/TBK1.jpg
- Figure EV1/Fig EV1H/a-tub.jpg
- Figure EV1/Fig EV1H/cGAS.jpg
- Figure EV1/Fig EV1H/
- Figure EV1/
- Figure EV2/.DS_Store
- Figure EV2/._.DS_Store
- Figure EV2/._Fig EV2B.xlsx
- Figure EV2/._Fig EV2E.xlsx
- Figure EV2/._Fig EV2H.xlsx
- Figure EV2/._Fig EV2I.xlsx
- Figure EV2/._Fig EV2J.xlsx
- Figure EV2/Fig EV2A Word Place Holder/.DS_Store
- Figure EV2/Fig EV2A Word Place Holder/._.DS_Store
- Figure EV2/Fig EV2A Word Place Holder/._2 uM diABZI3.textClipping
- Figure EV2/Fig EV2A Word Place Holder/2 uM diABZI3.textClipping
- Figure EV2/Fig EV2A Word Place Holder/
- Figure EV2/Fig EV2B.xlsx
- Figure EV2/Fig EV2C/.DS_Store
- Figure EV2/Fig EV2C/._.DS_Store
- Figure EV2/Fig EV2C/._STING.jpg
- Figure EV2/Fig EV2C/._TBK1.jpg
- Figure EV2/Fig EV2C/._a-tub.jpg
- Figure EV2/Fig EV2C/._pSTING.jpg
- Figure EV2/Fig EV2C/._pTBK1.jpg
- Figure EV2/Fig EV2C/STING.jpg
- Figure EV2/Fig EV2C/TBK1.jpg
- Figure EV2/Fig EV2C/a-tub.jpg
- Figure EV2/Fig EV2C/pSTING.jpg
- Figure EV2/Fig EV2C/pTBK1.jpg
- Figure EV2/Fig EV2C/
- Figure EV2/Fig EV2D Word Place Holder/.DS_Store
- Figure EV2/Fig EV2D Word Place Holder/._.DS_Store
- Figure EV2/Fig EV2D Word Place Holder/
- Figure EV2/Fig EV2E.xlsx
- Figure EV2/Fig EV2F/.DS_Store
- Figure EV2/Fig EV2F/._.DS_Store
- Figure EV2/Fig EV2F/IRF3.jpg
- Figure EV2/Fig EV2F/TBK1 and STING.jpg
- Figure EV2/Fig EV2F/a-tub.jpg
- Figure EV2/Fig EV2F/pSTING.jpg
- Figure EV2/Fig EV2F/pTBK1 and pSTING.jpg
- Figure EV2/Fig EV2F/
- Figure EV2/Fig EV2G Word Place Holder/
- Figure EV2/Fig EV2H.xlsx
- Figure EV2/Fig EV2I.xlsx
- Figure EV2/Fig EV2J.xlsx
- Figure EV2/Fig EV2K/TBK1.jpg
- Figure EV2/Fig EV2K/alpha tub.jpg
- Figure EV2/Fig EV2K/pSTING.jpg
- Figure EV2/Fig EV2K/pTBK1.jpg
- Figure EV2/Fig EV2K/
- Figure EV2/
- Figure EV3/._Fig EV3A.xlsx
- Figure EV3/._Fig EV3B.xlsx
- Figure EV3/Fig EV3A.xlsx
- Figure EV3/Fig EV3B.xlsx
- Figure EV3/
- Figure EV4/.DS_Store
- Figure EV4/._.DS_Store
- Figure EV4/._Fig EV4B.xlsx
- Figure EV4/._Fig EV4D.xlsx
- Figure EV4/._Fig EV4E.xlsx
- Figure EV4/._Fig EV4I.xlsx
- Figure EV4/._Fig EV4J.xlsx
- Figure EV4/._Fig EV4K.xlsx
- Figure EV4/._Fig EV4L.xlsx
- Figure EV4/Fig EV4A/HeLa-pSTV2 0.5 uM Rev 18 hrs013.nd2
- Figure EV4/Fig EV4A/
- Figure EV4/Fig EV4B.xlsx
- Figure EV4/Fig EV4C/HeLa wt 0,5mM HU 4h cGAS-green LaminAC-red slide2 001.nd2
- Figure EV4/Fig EV4C/
- Figure EV4/Fig EV4D.xlsx
- Figure EV4/Fig EV4E.xlsx
- Figure EV4/Fig EV4F Word Place Holder/
- Figure EV4/Fig EV4G Word Place Holder/.DS_Store
- Figure EV4/Fig EV4G Word Place Holder/._.DS_Store
- Figure EV4/Fig EV4G Word Place Holder/
- Figure EV4/Fig EV4H/.DS_Store
- Figure EV4/Fig EV4H/._.DS_Store
- Figure EV4/Fig EV4H/STING.jpg
- Figure EV4/Fig EV4H/TBK1.jpg
- Figure EV4/Fig EV4H/a-tub.jpg
- Figure EV4/Fig EV4H/pSTING.jpg
- Figure EV4/Fig EV4H/pTBK1.jpg
- Figure EV4/Fig EV4H/
- Figure EV4/Fig EV4I.xlsx
- Figure EV4/Fig EV4J.xlsx
- Figure EV4/Fig EV4K.xlsx
- Figure EV4/Fig EV4L.xlsx
- Figure EV4/
- Figure EV5/.DS_Store
- Figure EV5/._.DS_Store
- Figure EV5/._Fig EV5B.xlsx
- Figure EV5/._Fig EV5C.xlsx
- Figure EV5/._Fig EV5F.xlsx
- Figure EV5/Fig EV5A Word Place Holder/.DS_Store
- Figure EV5/Fig EV5A Word Place Holder/._.DS_Store
- Figure EV5/Fig EV5A Word Place Holder/
- Figure EV5/Fig EV5B.xlsx
- Figure EV5/Fig EV5C.xlsx
- Figure EV5/Fig EV5D/TREX1.jpg
- Figure EV5/Fig EV5D/a-tub.jpg
- Figure EV5/Fig EV5D/
- Figure EV5/Fig EV5E/50 nM siTREX 72 hrs 0.5 uM Rev002.nd2
- Figure EV5/Fig EV5E/
- Figure EV5/Fig EV5F.xlsx
- Figure EV5/
- __MACOSX/Figure 1/._.DS_Store
- __MACOSX/Figure 1/._Fig 1E.xlsx
- __MACOSX/Figure 1/._Fig 1F.xlsx
- __MACOSX/Figure 1/Fig 1C/._.DS_Store
- __MACOSX/Figure 1/Fig 1D Word Place Holder/._.DS_Store
- __MACOSX/Figure 2/._.DS_Store
- __MACOSX/Figure 2/._Fig 2A.xlsx
- __MACOSX/Figure 2/._Fig 2B.xlsx
- __MACOSX/Figure 2/._Fig 2E.xlsx
- __MACOSX/Figure 2/._Fig 2F.xlsx
- __MACOSX/Figure 2/._Fig 2H.xlsx
- __MACOSX/Figure 2/Fig 2C/._.DS_Store
- __MACOSX/Figure 2/Fig 2D/._Biosensor.png
- __MACOSX/Figure 2/Fig 2D/._HeLa_Cells.png
- __MACOSX/Figure 2/Fig 2D/._Nuclei.png
- __MACOSX/Figure 3/._.DS_Store
- __MACOSX/Figure 3/._Fig 3B.xlsx
- __MACOSX/Figure 3/._Fig 3D.xlsx
- __MACOSX/Figure 3/._Fig 3F.xlsx
- __MACOSX/Figure 3/._Fig 3G.xlsx
- __MACOSX/Figure 3/Fig 3E Word Place Holder/._.DS_Store
- __MACOSX/Figure 4/._.DS_Store
- __MACOSX/Figure 4/._Fig 4B.xlsx
- __MACOSX/Figure 4/._Fig 4C.xlsx
- __MACOSX/Figure 4/._Fig 4D.xlsx
- __MACOSX/Figure 4/Fig 4A/._.DS_Store
- __MACOSX/Figure 4/Fig 4A/._0.5 MOI Influenza A.tif
- __MACOSX/Figure 5/._.DS_Store
- __MACOSX/Figure 5/._Fig 5B.xlsx
- __MACOSX/Figure 5/._Fig 5C.xlsx
- __MACOSX/Figure 5/._Fig 5F.xlsx
- __MACOSX/Figure 5/Fig 5D/._.DS_Store
- __MACOSX/Figure 5/Fig 5D/._Images from Abberior microscope
- __MACOSX/Figure 5/Fig 5D/Images from Abberior microscope/._4 Color.paper.url
- __MACOSX/Figure 5/Fig 5D/Images from Abberior microscope/._HeLa CTRL .obf
- __MACOSX/Figure 5/Fig 5D/Images from Abberior microscope/._Hela APO Q.obf
- __MACOSX/Figure 5/Fig 5D/Images from Abberior microscope/._Hela Apo q ddC.obf
- __MACOSX/Figure 5/Fig 5D/Images from Abberior microscope/._Hela CTRL ddC.obf
- __MACOSX/Figure 5/Fig 5E Word Place Holder/._.DS_Store
- __MACOSX/Figure 6/._.DS_Store
- __MACOSX/Figure 6/._Fig 6B.xlsx
- __MACOSX/Figure 6/._Fig 6D.xlsx
- __MACOSX/Figure 6/._Fig 6E.xlsx
- __MACOSX/Figure 6/._Fig 6F.xlsx
- __MACOSX/Figure 6/._Fig 6I.xlsx
- __MACOSX/Figure 6/Fig 6C Word Place Holder/._.DS_Store
- __MACOSX/Figure 6/Fig 6H Word Place Holder/._.DS_Store
- __MACOSX/Figure EV1/._.DS_Store
- __MACOSX/Figure EV1/._Fig EV1C.xlsx
- __MACOSX/Figure EV1/._Fig EV1E.xlsx
- __MACOSX/Figure EV1/._Fig EV1F.xlsx
- __MACOSX/Figure EV1/._Fig EV1G.xlsx
- __MACOSX/Figure EV1/Fig EV1B/._.DS_Store
- __MACOSX/Figure EV1/Fig EV1D/._1_Bref_3h002.nd2
- __MACOSX/Figure EV1/Fig EV1D/._1_ctrl_0h002.nd2
- __MACOSX/Figure EV1/Fig EV1D/._1_diABZi_3h001.nd2
- __MACOSX/Figure EV1/Fig EV1H/._.DS_Store
- __MACOSX/Figure EV2/._.DS_Store
- __MACOSX/Figure EV2/._Fig EV2B.xlsx
- __MACOSX/Figure EV2/._Fig EV2E.xlsx
- __MACOSX/Figure EV2/._Fig EV2H.xlsx
- __MACOSX/Figure EV2/._Fig EV2I.xlsx
- __MACOSX/Figure EV2/._Fig EV2J.xlsx
- __MACOSX/Figure EV2/Fig EV2A Word Place Holder/._.DS_Store
- __MACOSX/Figure EV2/Fig EV2A Word Place Holder/._2 uM diABZI3.textClipping
- __MACOSX/Figure EV2/Fig EV2C/._.DS_Store
- __MACOSX/Figure EV2/Fig EV2C/._STING.jpg
- __MACOSX/Figure EV2/Fig EV2C/._TBK1.jpg
- __MACOSX/Figure EV2/Fig EV2C/._a-tub.jpg
- __MACOSX/Figure EV2/Fig EV2C/._pSTING.jpg
- __MACOSX/Figure EV2/Fig EV2C/._pTBK1.jpg
- __MACOSX/Figure EV2/Fig EV2D Word Place Holder/._.DS_Store
- __MACOSX/Figure EV2/Fig EV2F/._.DS_Store
- __MACOSX/Figure EV3/._Fig EV3A.xlsx
- __MACOSX/Figure EV3/._Fig EV3B.xlsx
- __MACOSX/Figure EV4/._.DS_Store
- __MACOSX/Figure EV4/._Fig EV4B.xlsx
- __MACOSX/Figure EV4/._Fig EV4D.xlsx
- __MACOSX/Figure EV4/._Fig EV4E.xlsx
- __MACOSX/Figure EV4/._Fig EV4I.xlsx
- __MACOSX/Figure EV4/._Fig EV4J.xlsx
- __MACOSX/Figure EV4/._Fig EV4K.xlsx
- __MACOSX/Figure EV4/._Fig EV4L.xlsx
- __MACOSX/Figure EV4/Fig EV4G Word Place Holder/._.DS_Store
- __MACOSX/Figure EV4/Fig EV4H/._.DS_Store
- __MACOSX/Figure EV5/._.DS_Store
- __MACOSX/Figure EV5/._Fig EV5B.xlsx
- __MACOSX/Figure EV5/._Fig EV5C.xlsx
- __MACOSX/Figure EV5/._Fig EV5F.xlsx
- __MACOSX/Figure EV5/Fig EV5A Word Place Holder/._.DS_Store
