# Supplementary material for: A novel biosensor for the spatiotemporal analysis of STING activation during innate immune responses to dsDNA
Source: EMBO J. 2025 Feb 21;44(7):2157–82. doi: 10.1038/s44318-025-00370-y (PMC11962129; doi:10.1038/s44318-025-00370-y)
Supplement: Supplementary file 18 — EV Figure Source Data [file 44318_2025_370_MOESM18_ESM.zip › Figure EV1/Fig EV1C.xlsx]

## Sheet: EV1C
Time	wt										biosensor
0	1.19951	1.43067	0.578923	0.890986	2.6151		0.471467	0.437511	0.444752		0.475997		2.18091	0.540996	0.980438	0.752549	1.86821		0.521067
8	2.61141	3.59985	2.48142		2.65764	1.36157	3.71097	1.03899	1.52963			1.32157	0.854043	2.95122	1.89212	5.37929		2.34476
16	2.5223	3.67467	3.12221	4.57794	2.71269	3.63144	2.74364	2.58206			8.5838	10.8099	8.6508	10.8568	5.84441	12.0148		10.77
