# Supplementary material for: A novel biosensor for the spatiotemporal analysis of STING activation during innate immune responses to dsDNA
Source: EMBO J. 2025 Feb 21;44(7):2157–82. doi: 10.1038/s44318-025-00370-y (PMC11962129; doi:10.1038/s44318-025-00370-y)
Supplement: Supplementary file 18 — EV Figure Source Data [file 44318_2025_370_MOESM18_ESM.zip › Figure EV1/Fig EV1E.xlsx]

## Sheet: EV1E
Time	-			diABZI			diABZI+BREF
0	4.47761	2.47525	6.25	6.5	4.5	3.9604	1.47783	1.91388	0
1	2.39234	3.36538	2.92683	70.5	63.8614	64.455	3.48259	1.99005	3.90244
3	3.66972	1.88679	6.43564	75.7991	81.592	78.2178	3.44828	5.33981	4
6	3.92157	0.995025	1.96078	46.3415	42.1801	39.5	3.9604	5.6338	5.41872
