# Supplementary material for: A novel biosensor for the spatiotemporal analysis of STING activation during innate immune responses to dsDNA
Source: EMBO J. 2025 Feb 21;44(7):2157–82. doi: 10.1038/s44318-025-00370-y (PMC11962129; doi:10.1038/s44318-025-00370-y)
Supplement: Supplementary file 18 — EV Figure Source Data [file 44318_2025_370_MOESM18_ESM.zip › Figure EV1/Fig EV1F.xlsx]

## Sheet: EV1F
HFF1
Time (h)	Control																				diABZI																				negative
	0.16	0.3	0.59	0.63	0.2	0.22	0.15	0.21	0.36	0.21	0.19	0.21	0.55	0.34	0.37	0.4	0.9	0.89	0.88	0.43	0.05	0.18	0.17	0.19	0.25	0.68	0.87	0.46	1.43	0.2	0.48	0.28	1.23	1.05	0.88	0.77	0.57	0.21	0.34	0.46
1	0.72	0.87	1.09	0.94	0.86	0.84	0.85	0.96	0.94	0.86	0.75	0.84	0.98	0.73	0.78	0.71	1.68	1.74	1.73	1.09	0.23	0.85	0.6	0.56	0.72	1.06	0.79	1.13	1.06	0.63	1.14	1.2	1.69	1.37	1.43	1.98	1.6	0.8	1.14	1.58
2	0.65	0.88	1.03	0.92	0.84	0.94	0.81	0.88	1.01	0.88	0.8	0.87	0.95	0.72	0.86	0.72	1.62	1.65	1.73	1.08	0.18	0.39	0.94	0.53	0.68	1.16	1.31	1.51	1.23	0.56	1.43	1.08	1.53	1.73	1.82	1.98	1.54	1.1	1.08	1.71
3	0.64	0.85	1.11	1.07	0.94	0.83	0.76	0.84	0.94	0.85	0.75	0.81	0.96	0.72	0.85	0.78	1.57	1.55	1.71	1.1	0.48	0.47	0.6	0.36	0.59	0.77	1.74	1.45	1.67	0.54	1.24	1.38	2.01	1.99	2.15	2.77	1.73	1.16	0.74	1.76
4	0.6	0.91	1.03	1.12	0.96	0.92	0.72	0.8	0.88	0.79	0.69	0.86	0.99	0.67	0.8	0.71	1.54	1.46	1.69	1.09	0.4	0.5	0.42	0.47	0.73	0.79	1.82	1.27	1.37	0.57	1.29	1.47	1.83	3.14	2.12	1.84	2.11	1.13	0.72	2.82
5	0.53	0.94	0.71	1.07	0.89	0.7	0.66	0.77	0.96	0.87	0.63	0.85	0.94	0.67	0.81	0.64	1.46	1.46	1.59	1.1	0.35	1.38	0.36	0.37	0.38	0.86	1.68	1.26	2.29	1.28	1.22	0.9	1.58	3	2.05	1.71	2.04	0.91	0.93	3.22
6	0.55	0.93	0.71	0.91	0.85	0.76	0.6	0.72	0.79	0.75	0.55	0.74	0.79	0.67	0.9	0.58	1.43	1.4	1.52	1.1	0.56	1.12	0.62	0.39	0.49	0.67	3.26	1.84	2.42	0.61	1.23	1.18	1.16	2.95	1.23	1.57	2.7	1.95	0.93	5.28
7	0.46	0.88	0.86	0.83	0.81	0.72	0.54	0.62	0.85	0.68	0.53	0.7	0.7	0.68	0.97	0.6	1.43	1.41	1.5	1.09	0.77	0.94	0.69	0.19	0.4	0.8	2.85	2.31	1.55	1.9	1.47	1.17	1.24	3.38	1.25	1.13	1.7	1.89	0.92	2.56
8	0.4	0.74	0.84	1.11	0.76	0.69	0.45	0.71	0.83	0.64	0.5	0.63	0.68	0.64	1.1	0.58	1.35	1.48	1.39	1.07	0.83	0.96	0.56	0.09	0.22	0.64	3.1	2.06	1.25	1.34	2.09	1.05	0.97	2.93	1.24	0.97	2.39	2.2	0.2	8.78
9	0.33	0.85	0.72	0.8	0.73	0.67	0.44	0.79	0.89	0.53	0.45	0.54	0.61	0.56	1.32	0.49	1.3	1.6	1.32	0.95	1.08	0.73	0.44	0.01	0.01	0.5	3.12	1.6	1.64	1.36	1.98	1.21	0.98	3.57	1.28	1	2.09	1.98	-0.21	7.29
10	0.27	0.84	0.77	1.09	0.59	0.64	0.32	0.62	1	0.56	0.49	0.52	0.64	0.54	1.28	0.55	1.2	1.54	1.28	0.9	1.46	1.41	0.5	-0.01	-0.07	0.4	3.21	1.26	0.94	1.52	2.2	1.24	0.87	2.01	0.65	1.55	2.25	3.78	-0.09	6.91
11	0.28	0.78	0.78	0.68	0.52	0.42	0.39	0.64	0.93	0.46	0.49	0.49	0.63	0.42	1.01	0.49	1.14	1.23	1.25	0.87	1.73	1.63	0.22	-0.15	-0.05	0.41	2.16	1.78	2.7	1.93	2.61	2.03	0.84	2.73	0.4	1.57	3.3	2.81	-0.26	5.9
12	0.2	0.9	0.71	0.52	0.49	0.42	0.37	0.65	0.81	0.39	0.54	0.41	0.66	0.47	0.95	0.45	1.12	1.28	1.19	0.82	1.89	2.92	0.11	-0.2	-0.08	0.33	2.09	2.42	2.38	2.22	2.84	1.67	1.07	2.69	0.37	1.48	2.44	3.76	-0.27	5.46
HEK293T
Time (h)
	Control																				diABZI
0		0.204095	0.998249	3.09376	0.474875	1.20369	0.462751	0.0404149	1.2212	1.89681											2.0295	0.908662	3.31537	1.558	0.202075	0.458709	0.25192	0.263371	1.30203	0.202075	0.895864	0.730163	0.202075	0.202075	0.202075	0.814361	0.852081	1.3768	4.48875	0.202075
1		0.781355	1.48727	2.94827	1.48929	1.67789	1.66712	0.909336	1.86582	2.24303											2.48282	1.95541	4.66254	2.99407	0.530783	0.734878	0.483632	0.604203	3.43998	0.202075	2.56096	4.22134	1.82541	0.202075	0.202075	1.93722	1.03664	4.07382	8.3834	0.202075
2		0.458036	1.06359	2.10225	1.34918	1.69204	1.44483	1.09188	2.55086	2.28412											1.59572	1.49333	5.75104	3.8603	0.359693	0.946383	0.202075	0.420315	4.56621	0.202075	2.41547	3.8859	3.04931	0.202075	0.202075	1.2953	1.89546	5.51125	8.62522	1.61458
3		0.801563	1.08581	1.76007	0.629126	0.483632	1.35592	1.12623	2.26593	1.56136											3.35107	1.30203	5.59949	4.3345	0.62239	0.975347	0.202075	0.561094	4.33585	0.202075	2.31645	2.29153	2.36966	0.438502	0.202075	2.66469	1.82608	5.50519	9.14522	4.25771
4		1.53914	1.07302	1.17675	0.566483	0.447932	0.916745	0.651354	2.85195	0.202075											4.51233	1.61323	6.73043	4.33046	2.7563	1.981	1.45696	1.42665	4.19978	0.202075	2.63303	4.47932	3.21972	3.00687	1.7338	4.42813	1.18416	6.18214	7.14401	9.81274
5		1.50209	0.690422	1.14778	0.669541	0.350936	0.974673	0.955139	2.77246	0.202075											9.286	2.88158	6.00701	7.06183	6.39634	8.43325	3.15439	4.49347	5.32803	0.79348	6.89411	3.32413	1.53173	6.06089	6.34582	4.61538	8.49791	6.30742	8.2049	12.5589
6		1.11343	0.576586	1.01239	0.606897	0.407517	0.897211	0.96457	7.6007	2.04028											12.0019	5.11922	7.9449	9.03543	13.8462	19.7649	4.82083	9.94342	5.85478	3.16718	14.4059	4.59518	5.26876	9.22605	12.047	5.89384	9.13984	8.85154	12.8964	15.5651
7		0.494409	0.350936	0.803583	0.356999	1.201	0.559747	0.692442	13.6791	3.46086											17.1588	9.28129	8.97009	9.5487	24.1008	26.1283	9.59518	23.7081	10.9215	7.09888	24.3264	5.01145	7.72195	11.5499	15.5456	12.1804	11.071	8.2561	15.6332	15.5631
8		1.90422	0.536171	0.202075	0.685033	0.635862	0.202075	0.507207	10.3361	3.97952											22.3239	12.3724	10.2425	14.4227	24.4712	33.9357	15.454	29.5211	19.7144	13.1746	31.9985	8.66025	11.9857	21.4199	26.556	18.3989	18.1146	5.05523	17.9469	21.6954
9		1.5809	1.28519	0.371817	0.91944	1.04203	0.202075	0.573892	5.84063	7.32521											17.3454	15.6796	12.9914	14.7494	21.7028	29.0119	19.1668	30.093	19.2496	28.6906	41.1074	12.6741	13.958	21.9992	32.5421	20.9309	20.2182	22.7536	17.7502	25.6352
10		1.64152	1.62805	0.474202	0.716018	1.97898	0.202075	1.07436	6.06965	8.15439											24.3722	19.6093	13.4083	24.0792	25.6783	33.1867	19.6989	33.9378	26.4947	28.931	43.5936	19.0806	18.4871	23.0702	32.7139	23.048	21.8241	32.0315	22.9166	33.444
