# Supplementary material for: A novel biosensor for the spatiotemporal analysis of STING activation during innate immune responses to dsDNA
Source: EMBO J. 2025 Feb 21;44(7):2157–82. doi: 10.1038/s44318-025-00370-y (PMC11962129; doi:10.1038/s44318-025-00370-y)
Supplement: Supplementary file 18 — EV Figure Source Data [file 44318_2025_370_MOESM18_ESM.zip › Figure EV1/Fig EV1G.xlsx]

## Sheet: EV1G
	Control				0.2				0.5				1				2
Empty plasmid	0.820715	1.39983	0.906675	0.87278	0.991299	0.875543	0.779505	0.987199	1.03703	1.04832	0.888164	1.10256	0.76956	0.98317	0.908164	0.910978	0.838567	0.856145	0.744718	0.976583
STING	0.989532	1.36736	0.823209	0.819901	1.76057	1.93149	3.44174	4.81024	4.98751	4.16701	4.85853	5.37952	4.84755	7.06475	5.34302	6.71811	4.71546	5.30779	4.79178	5.23161
Biosensor	0.652333	1.71405	0.810208	0.823411	4.2872	4.31502	3.98699	4.57553	5.60993	5.21312	5.38445	4.31285	4.2303	6.04094	3.21588	4.15036	3.74335	3.50052	3.61603	2.43362
