# Supplementary material for: A novel biosensor for the spatiotemporal analysis of STING activation during innate immune responses to dsDNA
Source: EMBO J. 2025 Feb 21;44(7):2157–82. doi: 10.1038/s44318-025-00370-y (PMC11962129; doi:10.1038/s44318-025-00370-y)
Supplement: Supplementary file 18 — EV Figure Source Data [file 44318_2025_370_MOESM18_ESM.zip › Figure EV2/Fig EV2B.xlsx]

## Sheet: EV2B
Time (min)	2uM diABZI			Control
0	1.03627	1.8018	4.59184	0.892857	1.36054	1.19048
15	1.53846	2.22222	4.08163	1.76991	1.36986	1.19522
30	9.35961	2.23214	9.13978	1.72414	0	1.19522
45	78.7234	85.7143	71.7949	1.69492	0.641026	1.17647
60	80.786	90.708	81.8182	1.7094	1.93548	0.787402
75	91.1628	93.6441	87.037	1.65289	1.85185	1.5444
90	95.045	94.0678	90.9091	0.888889	1.85185	1.55039
115	97.4468	97.8992	95.5224	0.896861	1.85185	1.52672
