# Supplementary material for: A novel biosensor for the spatiotemporal analysis of STING activation during innate immune responses to dsDNA
Source: EMBO J. 2025 Feb 21;44(7):2157–82. doi: 10.1038/s44318-025-00370-y (PMC11962129; doi:10.1038/s44318-025-00370-y)
Supplement: Supplementary file 18 — EV Figure Source Data [file 44318_2025_370_MOESM18_ESM.zip › Figure EV2/Fig EV2E.xlsx]

## Sheet: EV2E
LEFT				RIGHT
	diABZI	diABZI			diABZI	diABZI
-	-	siTBK1		-	-	siTBK1
0.103407	1.36194	0.184059		4.09836	84.6262	16.1905
0.0375623	1.20846	0.220014		3.43214	84.4221	17.3554
0.0391151	1.09126	0.3994		3.31126	75.0983	32.9032
0.0665712	1.03657	0.13965		3.57698	66.1485	15.7895
0.134416	1.39716	0.298923		6.37329	84.2822	26.2108
0.0587701	1.12507	0.270923		5.05952	76.406	21.9731
0.109735	1.03728	0.52565		7.07457	71.8141	49.3023
0.0692797	1.01633	0.346012		5.37931	69.7124	31.3099
0.0839012	0.930017	0.346473		5.05319	68.125	26.513
0.0337232	0.815915	0.428814		2.87356	63.3557	27.2727
0.0406699	0.897654	0.296235		3.53261	62.7976	25.5952
0.0448653	0.784347	0.369776		5.8745	60	28.5714
0.113773	0.92993	0.258527		5.72451	68.1445	20.6897
0.111652	0.977193	0.1467		7.17703	71.087	18.6667
0.0719738	0.779865	0.41811		5.76324	56.9748	33.908
0.0999771	0.817946	0.325661		4.89583	65.2532	27.5194
0.0221491	0.759034	0.114253		2.3301	60.7192	7.54717
0.0518429	0.895837	0.242132		5.32081	68.1055	18.5185
0.035643	0.852375	0.348397		3.73665	53.0831	29.9578
0.0378293	0.826867	0.277866		3.80835	64.8019	26.4493
0.104973	0.864927	0.160651		5.9081	66.4168	16.7857
0.0844545	0.909098	0.314753		6.16333	71.4976	26.4775
0.13405	0.813141	0.430707		7.37705	64.6605	45.098
0.0424564	0.821868	0.406889		3.32481	62.3529	33
0.0479032	0.839605	0.288206		4.51613	70.3657	25.4355
0.0934901	0.736528	0.449651		5.83446	66.2471	27.0833
0.0582778	0.717191	0.18335		3.1339	65.0475	17.033
0.0554434	0.795155	0.397466		3.18665	61.9529	30.6569
0.0749016	0.731069	0.40416		4.35323	63.1391	25.2125
0.0572499	0.773467	0.203195		4.33526	61.2809	21.5385
0.0569468	0.76717	0.326278		5.60606	62.8853	30
0.0931184	0.863325	0.204508		5.9415	67.5813	13.9665
