# Supplementary material for: A novel biosensor for the spatiotemporal analysis of STING activation during innate immune responses to dsDNA
Source: EMBO J. 2025 Feb 21;44(7):2157–82. doi: 10.1038/s44318-025-00370-y (PMC11962129; doi:10.1038/s44318-025-00370-y)
Supplement: Supplementary file 18 — EV Figure Source Data [file 44318_2025_370_MOESM18_ESM.zip › Figure EV2/Fig EV2H.xlsx]

## Sheet: EV2H
	wt			wt+cGAMP			mutant			mutant+cGAMP
1	0	0	0	0	0	0	0	0	0	0	0	0
2	0	0	0	2.90456	0	0	0	0	0	0	0	0
3	0	0	0	3.84615	0	0.380228	0	0	0	0	0	0
4	0	0	0	11.6183	1.67364	2.28137	0	0	0	0	0	0
5	0	0	0	30.2905	9.62343	10.2662	0	0	0	0	0	0
6	0	0	0	48.5477	25.523	24.3346	0	0	0	0	0	0
7	0	0	0	91.7012	43.9331	39.924	0	0	0	0	0	0
8	0	0	0	100	94.9791	93.9163	0	0	0	0	0	0
9	0	0	0	100	99.1632	96.5779	0	0	0	0	0	0
10	0	0	0	100	99.5816	96.9582	0	0	0	0	0	0
