# Supplementary material for: A novel biosensor for the spatiotemporal analysis of STING activation during innate immune responses to dsDNA
Source: EMBO J. 2025 Feb 21;44(7):2157–82. doi: 10.1038/s44318-025-00370-y (PMC11962129; doi:10.1038/s44318-025-00370-y)
Supplement: Supplementary file 18 — EV Figure Source Data [file 44318_2025_370_MOESM18_ESM.zip › Figure EV2/Fig EV2I.xlsx]

## Sheet: EV2I
time	cGAMP with									Control
0	2.87743	4.31142	3.59543	1.97467	4.62287	4.97381	4.49058	3.90114		0.0218425	0.00894006	0.00354101	0.00388861	0.00638051	0.0106443	0.00704038	0.00880701
1	2.71288	4.19608	3.20411	1.79449	4.66	4.72371	4.15461	3.67199		0.0177222	0.0029388	0	0.00511399	0.00370991	0.00191563	0.000472455	0.00577811
2	2.80836	3.73783	2.81693	1.57581	4.94746	5.22056	4.44124	3.73596		0.0245504	0.00858278	0	0.00128882	0.00302136	0.00131795	0.00155123	0.00734275
3	2.88226	3.58388	2.7041	1.46814	4.96566	4.44067	4.72539	3.75325		0.0183134	0.00472506	0	0.00706453	0.00279927	0	0.000613001	0.00516767
4	2.7287	3.80846	2.83356	1.41939	4.52318	4.09368	4.38363	3.64692		0.0217479	0	0.00113588	0.00561443	0.00635451	0	0.00045372	0.00319366
5	2.9916	3.58936	2.64652	1.25925	4.88373	4.34524	4.69209	3.34515		0.0287732	0.00188304	0	0.0158253	0.00418516	0.00117662	0.00337941	0.0106912
6	2.85199	3.29768	2.59102	1.12485	4.68629	4.21694	4.36034	3.42137		0.0298256	0.00449834	0	0.0042332	0.00499903	0	0.00507545	0.00391259
7	2.44478	3.37601	2.4454	0.934941	4.06478	3.8175	3.7467	2.99335		0.0200675	0	0.00256437	0.0073672	0.00566478	0.00321693	0.000530223	0.00558518
8	2.51699	3.36562	2.49978	0.877323	3.95926	3.75636	3.83053	2.5344		0.0185269	0.00111186	0.000871795	0.00209126	0.00477201	0.00267172	0.00169454	0.00450113
9	2.44422	3.04221	2.26277	0.807783	3.47236	3.91708	3.55859	2.10736		0.0200603	0.00389383	0.0010923	0.00315708	0.000601155	0.00140318	0.00347046	0.00394907
10	2.0442	2.71823	1.88398	0.696358	3.11419	3.4688	3.1049	2.31537		0.0191029	0.00111159	0	0.00258078	0.00200374	0.000786819	0.00321141	0.00518691
11	1.98283	2.62617	1.77656	0.628842	3.03069	3.40373	2.75682	2.27532		0.021953	0.00487954	0.0010679	0.00585207	0.00390261	0.00182717	0.00215245	0.00269777
12	1.80682	2.36387	1.68349	0.62023	2.82564	3.21105	2.38316	1.99848		0.0161292	0.00497903	0.00101318	0.00289481	0.00414749	0.00164683	0.000684674	0.00179122
13	1.85176	2.83433	1.75008	0.638694	2.66652	3.14634	2.61784	1.99509		0.0148012	0.00544469	0	0.00250342	0.00509668	0	0.00240878	0.00195276
14	1.57316	2.19635	1.53348	0.594734	2.61837	3.10635	2.46271	2.06138		0.0175377	0.00792561	0	0.00317526	0.00438815	0	0.00113933	0.00399873
15	1.49266	2.16164	1.72083	0.473903	2.52684	2.92769	2.09337	1.85481		0.00784297	0.00818259	0	0.00690052	0.00264464	0	0.00115256	0.00248508
16	1.31394	2.11075	1.34577	0.451632	2.53249	2.71369	1.96465	1.69715		0.0162557	0.00568979	0	0.00270405	0.00111781	0	0.00114407	0.00610317
17	1.2839	1.85751	1.39823	0.457638	2.27048	2.64857	1.70943	1.69277		0.00843156	0.014948	0	0.00203085	0.00367268	0	0	0
18	1.29145	1.69708	1.35194	0.476594	2.0658	2.35592	2.00217	1.62731		0.00758	0.00993376	0	0.00236445	0.000943429	0	0.00108181	0.000802122
19	1.01371	1.86884	1.28947	0.440394	2.09432	2.32114	1.62571	1.36169		0.0108548	0.0095968	0	0.00459972	0.00711613	0	0.000261781	0.00157235
20	1.33918	1.70305	1.17204	0.395204	1.84124	2.12462	1.52643	1.34293		0.00740216	0.0157484	0.00194099	0.00221256	0.000414992	0	0.00146212	0.00332549
21	0.976012	1.66328	1.17494	0.269465	1.86499	2.15727	1.39076	1.41194		0.014196	0.0171982	0.00160842	0.004906	0.00532657	0	0.00215076	0.00370592
22	1.21328	1.71826	1.08667	0.297275	1.87755	1.99469	1.36249	1.25166		0.00736397	0.0105408	0	0	0.000693584	0	0.00221068	0.00302612
23	0.93742	1.59996	0.933144	0.242834	1.7777	1.785	1.13147	1.24748		0.00630124	0.0160519	0	0.00200909	0.00102964	0	0.00603809	0.00312592
24	0.861683	1.39455	0.876105	0.148233	1.86408	1.55522	1.16785	1.12445		0.00379792	0.0162674	0	0	0.000904113	0	0.00401342	0.00199116
time	cGAMP with																Control																DIABZI																diA
0	62.6168	80.1105	69.4387	62.1053	75.9725	67.4194	72.8814	72.5857	73.43	70.2439	71.8894	80.7531	69.967	70.5882	88.2883	79.0378	1.85874	1.97044	0.8	0.913242	0.829876	1.80995	1.37525	1.64271
1	60.4938	81.4607	61.7409	60.3261	73.1034	65.2866	68.25	71.2934	64.3519	67.6329	64.0553	76.0331	69.0789	66.3636	86.1789	68.9189	1.79856	0.471698	0	1.32159	0.604839	0.42735	0.188324	1.19284
2	61.8619	77.7174	58.7174	60.3175	69.1954	65.0641	63.789	70	62.1005	67.7885	61.8834	74.7967	66.9841	64.0719	87.7049	70.1031	2.0979	0.917431	0	0.416667	0.399202	0.4	0.367647	0.77821
3	61.3772	75.5319	55.2894	58.6387	69.161	60.2484	61.3692	67.2956	67.8899	70.5607	65.2968	74.4939	67.6768	66.5689	82.6087	76.6234	2.36486	0.869565	0	0.809717	0.573614	0	0.17301	0.574713
4	59.5808	76.3441	50.499	52.2843	61.1607	57.6119	59.8039	65.5172	66.5158	71.564	71.3656	80	67.3203	71.8841	89.7436	82.1656	2.57235	0	0.37594	0.833333	0.943396	0	0.166945	0.750469
5	57.0552	71.123	46.1988	51.7413	58.7973	56.8323	56.3275	60.303	74.4292	76.3889	78.8793	89.4309	71.3376	76.6197	97.3684	87.013	3.45912	0.396825	0	1.17647	0.723327	0.353357	0.656814	1.27505
6	52.6627	63.3508	42.0118	46.5	57.7528	54.5455	53.3333	56.4565	76.5766	79.0909	83.8843	86.9565	72.7554	80.274	94.7826	88.4273	3.09598	0.760456	0	0.735294	0.529101	0	0.930233	0.528169
7	49.1124	61.5789	37.911	40.1961	51.86	50.7289	50.1211	52.3529	80.6167	75.2212	82.5203	88.0769	72.3724	79.0576	97.4359	89.3855	2.0649	0	0.696864	1.3986	0.841751	0.990099	0.298063	0.683761
8	44.6429	57.0681	34.0265	39.3365	50.1104	47.1264	46.4198	51.6129	78.7879	74.1525	77.8656	85.7692	73.5043	74.2268	95.6522	87.3973	2.57143	0.340136	0.341297	0.326797	1.11288	0.946372	0.1443	0.827815
9	42.2857	52.551	33.8491	30.0971	46.9828	46.0227	41.2195	45.1149	73.3051	72.1774	71.5385	79.6296	66.2011	68.7657	93.2203	81.2169	3.09859	0.668896	0.327869	0.324675	0.149701	0.304878	0.688705	0.479233
10	40.4692	49.7462	31.1195	28.1818	43.2258	43.5028	39.3204	43.314	68.8259	70.2811	67.4157	75.8993	64	63.0807	91.5966	76.943	2.45232	0.322581	0	0.628931	0.429799	0.298507	0.536913	0.775194
11	36.9942	48.4694	26.975	25.1142	41.6136	42.1348	37.8313	41.1765	67.6	67.3077	61.4545	70.0704	57.6623	57.6271	85.7143	68.3544	2.36842	0.632911	0.303951	0.57971	0.686813	0.293255	0.518807	0.451128
12	31.4371	40.5941	23.6538	24.0566	39.0192	40.9742	33.1742	38.0682	59.7744	65.2672	55.8719	63.0137	55.7292	49.4033	81.8182	64.9874	1.9802	0.9375	0.2849	0.58309	0.659631	0.287356	0.250941	0.28777
13	31.4869	38.7255	22.7969	21.6814	36.3248	40.9091	31.0843	36.6947	55.8491	60.223	48.495	59.8007	53.3156	46.2069	79.5276	56.2654	1.92308	0.900901	0	0.290698	0.775194	0	0.610501	0.284495
14	27.8736	37.0732	19.9616	21.3953	35.6077	38.8889	30	36.5169	50.5535	55.7971	43.1438	58.194	50.6527	38.3408	75.9398	47.9518	2.5522	1.16279	0	0.284091	0.505689	0	0.361882	0.690608
15	25.1445	33.9806	18.3206	17.8899	34.4681	36.0335	26.9231	33.7079	42.1429	55.6338	35.3333	50.1608	38.1188	31.2785	66.1765	44.4169	0.923788	0.584795	0	0.557103	0.368098	0	0.346821	0.535475
16	24.3697	32	16.8582	17.2727	32.766	34.7222	26.506	32.1229	37.4126	51.0417	31.5789	46.4744	38.4615	28.3447	57.8947	37.5904	2.44989	0.28169	0	0.554017	0.241546	0	0.224215	1.05402
17	21.5084	26.8293	17.3913	15.0442	31.3402	33.427	24.0291	30.6849	30.2721	48.9865	26.7742	42.5397	31.7647	24.9453	48.5714	31.4149	2.11416	1.08108	0	0.27027	0.588235	0	0	0
18	21.9101	27.0936	16.7293	12.5541	29.0526	30.2521	23.8443	31.0056	28.9037	44.7458	23.8532	34.8348	29.1954	17.8344	43.9189	28.3293	1.46444	0.529101	0	0.257069	0.229358	0	0.321199	0.255428
19	20.5128	23.301	15.3409	12.2807	29.0984	28.5714	22.1687	28.0112	26.7101	43.4641	18.4524	33.6283	20.0445	16.2933	37.2549	24.6637	1.67015	0.775194	0	0.75188	1.13636	0	0.105263	0.378788
20	20.3966	21.5686	14.3678	10.2222	28.0738	27.2222	22.871	25.419	21.9355	40.9091	19.0202	31.3218	18.9247	12.8155	26.5823	20.4301	1.64609	1.26904	0.211416	0.498753	0.111982	0	0.206612	0.373134
21	19.4286	20.4878	14.8936	10.1322	30.1455	27.5204	20.9877	26.6082	20.8202	37.3832	15.4696	29.8592	17.094	10.9023	23.75	17.8054	1.59681	1.20773	0.21322	0.242718	0.43573	0	0.497018	0.506971
22	18.9266	19.7044	14.5594	9.33333	28.6307	27.8552	20.9026	26.9886	18.209	34.472	15.9574	27.0492	14.8073	10.0885	19.3939	15.0905	1.17417	0.941176	0	0	0.216216	0	0.496032	0.385109
23	17.0868	18.7192	13.9847	9.17031	28.2474	25.7062	18.2045	23.8889	17.5953	30.5136	11.5	24.1645	13.7525	7.40103	15.6627	12.9456	1.18343	1.3986	0	0.236967	0.21254	0	0.874636	0.518807
24	17.1271	17.8218	12.9771	7.42358	26.7932	24.5014	18.8862	22.5714	14.5658	29.4118	10.6436	22.1649	9.98081	6.68896	14.6067	10.5948	0.954198	1.12867	0	0	0.209205	0	0.478011	0.3861
