# Supplementary material for: A novel biosensor for the spatiotemporal analysis of STING activation during innate immune responses to dsDNA
Source: EMBO J. 2025 Feb 21;44(7):2157–82. doi: 10.1038/s44318-025-00370-y (PMC11962129; doi:10.1038/s44318-025-00370-y)
Supplement: Supplementary file 18 — EV Figure Source Data [file 44318_2025_370_MOESM18_ESM.zip › Figure EV2/Fig EV2J.xlsx]

## Sheet: EV2J
MEAN	SD
Control		0h		8h		24h
8.32621	3.96213	32.9106	7.24115	32.3814	4.44202	22.2834	5.63444
