# Supplementary material for: A novel biosensor for the spatiotemporal analysis of STING activation during innate immune responses to dsDNA
Source: EMBO J. 2025 Feb 21;44(7):2157–82. doi: 10.1038/s44318-025-00370-y (PMC11962129; doi:10.1038/s44318-025-00370-y)
Supplement: Supplementary file 18 — EV Figure Source Data [file 44318_2025_370_MOESM18_ESM.zip › Figure EV3/Fig EV3A.xlsx]

## Sheet: EV3A
IFNB
Time (min)	Control			50			100			250
0	1.28	0.9767	0.7999	1.28	0.9767	0.7999	1.28	0.9767	0.7999	1.28	0.9767	0.7999
8	1.2738	0.9124	1.3552		1.2595	1.076	1.8726	1.4456	1.9002	4.2367	2.4675	2.852
18	1.206	1.7503	1.1183	1.056	1.2445	1.149	1.3614	1.7164	1.6405	2.8733	4.2968	4.6731
24	0.639	0.9293	0.9076	0.4735	1.3468	1.2193	1.3872	0.9269	1.8051	2.6161	3.2468	2.6702
CXCL10
Time (min)	Control			50			100			250
0	0.7323	1.0333	1.5328	0.7323	1.0333	1.5328	0.7323	1.0333	1.5328	0.7323	1.0333	1.5328
8	0.6495	0.6177	0.9551		1.3294	1.151	7.2669	7.9338	11.3253	27.3834	24.9218	22.3819
18	0.8637	1.2561	1.4944	13.9185	13.406	13.8582	32.2083	25.5576	33.2757	82.7112	95.2453	90.3013
24				16.4371	7.8127	5.3015	27.1233	20.5165	24.2072	60.3671	56.4659	65.2204
IL6
Time (min)	Control			50			100			250
0	1.33857	0.762244	0.980085	1.33857	0.762244	0.980085	1.33857	0.762244	0.980085	1.33857	0.762244	0.980085
8	1.63006	1.64622	1.74945		1.30021	0.974607	2.68074	2.49469	2.41865	4.55426	3.8078	4.64
18	1.39992	0.877506	0.843546	3.21943	3.05364	3.22441	13.5019	12.8229	11.5976	53.4265	52.8468	64.8735
24	3.24401	3.84542	3.8254	3.59863	3.39377	3.07676	10.6959	11.5485	10.6583	55.8079	46.1578	44.4528
