# Supplementary material for: A novel biosensor for the spatiotemporal analysis of STING activation during innate immune responses to dsDNA
Source: EMBO J. 2025 Feb 21;44(7):2157–82. doi: 10.1038/s44318-025-00370-y (PMC11962129; doi:10.1038/s44318-025-00370-y)
Supplement: Supplementary file 18 — EV Figure Source Data [file 44318_2025_370_MOESM18_ESM.zip › Figure EV4/Fig EV4D.xlsx]

## Sheet: EV5D
Control	Reversine	Aphidicolin	CPT (Pulse)	HU (Pulse)
0.714286	8.02469	5.45455	12.0482	3.77358
0.44843	9.93789	2.8777	14.5161	4.34783
