# Supplementary material for: A novel biosensor for the spatiotemporal analysis of STING activation during innate immune responses to dsDNA
Source: EMBO J. 2025 Feb 21;44(7):2157–82. doi: 10.1038/s44318-025-00370-y (PMC11962129; doi:10.1038/s44318-025-00370-y)
Supplement: Supplementary file 18 — EV Figure Source Data [file 44318_2025_370_MOESM18_ESM.zip › Figure EV4/Fig EV4E.xlsx]

## Sheet: EV5E
	CPT (MN-)								MN1								MN2								MN3								MN4								MN5								MN6
0	1	1	1	1	1	1	1	1	1								1								1								1																1
1	1.17695	1.38035	1.15126	1.15126	0.911265	0.787287	1.25206	0.970074	1.31687								0.990507								1.11225								1.04386								1								1.12483
2	1.13954	1.27598	1.1783	1.1783	0.507645	0.458941	1.19019	1.03915	1.28368								0.849138								1.07991								1.00029								0.776755								0.980112
3	0.743696	0.96493	0.801983	0.801983	0.359448	0.382732	0.810288	0.72033	0.847208								0.797485								0.68586								0.613036								0.800676								0.769135
4	0.644819	0.787135	0.648361	0.648361	0.286083	0.321781	0.683787	0.44944	0.757887								0.563718								0.508465								0.481781								0.480811								0.735385
5	0.64113	0.756694	0.613224	0.613224	0.193792	0.24093	0.620914	0.506215	0.640156								0.526252								0.389077								0.415451								0.434437								0.622614
6	0.536978	0.697653	0.551885	0.551885	0.149907	0.164613	0.556467	0.258978	0.618681								0.364048								0.314011								0.365048								0.40665								0.48741
7	0.460489	0.622786	0.563829	0.563829	0.0868309	0.116433	0.462316	0.405644	0.528268								0.469626								0.25873								0.319147								0.360257								0.403503
8	0.375487	0.519779	0.45744	0.45744	0.00146821	0.0475699	0.393211	0.322714	0.466787								0.444715								0.210511								0.297758								0.33481								0.434698
9	0.303854	0.49302	0.409752	0.409752	0.297152	0.30338	0.317864	0.254759	0.313916								0.480053								0.590007								0.247125								0.296181								0.34897
10	0.553023	0.777274	0.625253	0.625253	0.434315	0.338395	0.520706	0.464264	0.635517								0.575685								0.610685								0.525144								0.272728								0.534522
11	0.615967	0.820205	0.668652	0.668652	0.304252	0.350214	0.66589	0.460423	0.686084								0.500815								0.606986								0.53381								0.404573								0.572904
12	0.684947	0.855992	0.749732	0.749732	0.299194	0.368202	0.83529	0.44037	0.71496								0.599754								0.630292								0.603984								0.414536								0.775619
13	0.799747	1.07662	0.744107	0.744107	0.306466	0.41261	0.82462	0.471394	0.714653								0.609338								0.629102								0.694694								0.430353								0.966899
14	0.88096	1.26426	0.864441	0.864441	0.303885	0.37509	0.94619	0.472077	0.808442								0.654404								0.59208								0.801331								0.491518								0.811701
15	0.914426	1.5059	0.939164	0.939164	0.322375	0.379769	0.95064	0.440149	0.863579								0.644105								0.641231								1.05518								0.649995								1.1685
	1.25421	1.6539	1.06768	1.06768	0.344226	0.305877	0.887788	0.483831	0.911179								0.62769								0.670498								1.12695								0.818358								1.44117
	1.3495	1.81872	1.10903	1.10903	0.343137	0.315531	1.05527	0.481582	1.21555								0.679044								0.72206								1.21621								0.770331
	1.69397	1.73276	1.14797	1.14797	0.381413	0.457899	0.917547		1.38007								0.707361								0.684462								1.28753
	1.75814	1.65088	1.07772	1.07772	0.448286	0.645664	1.03716		1.24322								0.690077								0.705269								1.62182
																	0.733595
