# Supplementary material for: A novel biosensor for the spatiotemporal analysis of STING activation during innate immune responses to dsDNA
Source: EMBO J. 2025 Feb 21;44(7):2157–82. doi: 10.1038/s44318-025-00370-y (PMC11962129; doi:10.1038/s44318-025-00370-y)
Supplement: Supplementary file 18 — EV Figure Source Data [file 44318_2025_370_MOESM18_ESM.zip › Figure EV4/Fig EV4I.xlsx]

## Sheet: EV5I
	Control	2 uM diABZI 6 hrs	500 nM Aphidicolin 6 hrs	500 nM Aphidicolin 24 hrs
EXP1	0	29.1096	0.390625	0
EXP2	0.564972	18.3521	0	0
EXP3	0	23.8095	0.539084	0.483092
EXP4	2.24215	22.0779	0	1.8018
