# Supplementary material for: A novel biosensor for the spatiotemporal analysis of STING activation during innate immune responses to dsDNA
Source: EMBO J. 2025 Feb 21;44(7):2157–82. doi: 10.1038/s44318-025-00370-y (PMC11962129; doi:10.1038/s44318-025-00370-y)
Supplement: Supplementary file 18 — EV Figure Source Data [file 44318_2025_370_MOESM18_ESM.zip › Figure EV4/Fig EV4J.xlsx]

## Sheet: EV5J
Time (min)	INFB			CXCL10			IL6
0	1.36722	0.695656	0.93712	1.29891	0.628345	1.07274	0.982938	0.727499	1.28956
24	1.60258	1.20347	1.12391	3.76705	2.79989	2.24803	1.12578	0.801151	0.647714
48	1.81579	2.37101	1.41431	1.52538	1.12897	2.00122	1.1196	0.876501	1.06916
