# Supplementary material for: A novel biosensor for the spatiotemporal analysis of STING activation during innate immune responses to dsDNA
Source: EMBO J. 2025 Feb 21;44(7):2157–82. doi: 10.1038/s44318-025-00370-y (PMC11962129; doi:10.1038/s44318-025-00370-y)
Supplement: Supplementary file 18 — EV Figure Source Data [file 44318_2025_370_MOESM18_ESM.zip › Figure EV4/Fig EV4K.xlsx]

## Sheet: EV5K
	Control	2 μM diABZI	0.5 μM Reversine
EXP1	1.00182	2.48539	3.89761
EXP2	1.04048	1.56374	6.12679
EXP3	0.9577	2.28087	5.83525
