# Supplementary material for: A novel biosensor for the spatiotemporal analysis of STING activation during innate immune responses to dsDNA
Source: EMBO J. 2025 Feb 21;44(7):2157–82. doi: 10.1038/s44318-025-00370-y (PMC11962129; doi:10.1038/s44318-025-00370-y)
Supplement: Supplementary file 18 — EV Figure Source Data [file 44318_2025_370_MOESM18_ESM.zip › Figure EV4/Fig EV4L.xlsx]

## Sheet: EV5L
		Control	2 μM diABZI	0.5 μM Reversine
	EXP1	0.058118	0.765939	14.663
	EXP2	1.23582	0.301487	11.8653
	EXP3	1.70606	0.844753	12.2907
