# Supplementary material for: A novel biosensor for the spatiotemporal analysis of STING activation during innate immune responses to dsDNA
Source: EMBO J. 2025 Feb 21;44(7):2157–82. doi: 10.1038/s44318-025-00370-y (PMC11962129; doi:10.1038/s44318-025-00370-y)
Supplement: Supplementary file 18 — EV Figure Source Data [file 44318_2025_370_MOESM18_ESM.zip › Figure EV5/Fig EV5B.xlsx]

## Sheet: EV4B
siControl	siTREX	diABZI
0	12.3077	97.7273
2.5641	14.8936	87.5
2.85714	15.3846	82.3529
0	8.82353	69.5652
0	13.1148	98.2143
2.43902	10.9375	97.561
2.85714	17.3077	100
2.5	24.1379	63.6364
	15.7895
	27.2727
