# Supplementary material for: A novel biosensor for the spatiotemporal analysis of STING activation during innate immune responses to dsDNA
Source: EMBO J. 2025 Feb 21;44(7):2157–82. doi: 10.1038/s44318-025-00370-y (PMC11962129; doi:10.1038/s44318-025-00370-y)
Supplement: Supplementary file 18 — EV Figure Source Data [file 44318_2025_370_MOESM18_ESM.zip › Figure EV5/Fig EV5C.xlsx]

## Sheet: EV4C
siControl	siTREX	diABZI
0	24.6154	2.27273
2.5641	21.2766	2.5
0	53.8462	0
0	56.7568	0
1.51515	37.7049	0
2.43902	54.6875	2.43902
1.42857	45.4545	0
0	51.7241	0
	34.2105
	48.4848
