# Supplementary material for: A novel biosensor for the spatiotemporal analysis of STING activation during innate immune responses to dsDNA
Source: EMBO J. 2025 Feb 21;44(7):2157–82. doi: 10.1038/s44318-025-00370-y (PMC11962129; doi:10.1038/s44318-025-00370-y)
Supplement: Supplementary file 18 — EV Figure Source Data [file 44318_2025_370_MOESM18_ESM.zip › Figure EV5/Fig EV5F.xlsx]

## Sheet: EV5F
siControl	diABZI	siControl	siTREX1
5.7971	87.5	5.71429	3.125
0.609756	92.381	1.96078	11.7647
0	73.8806	5	13.3333
